# Supplementary material for: Stellettin B renders glioblastoma vulnerable to poly (ADP-ribose) polymerase inhibitors via suppressing homology-directed repair
Source: Signal Transduct Target Ther. 2023 Mar 22;8:119. doi: 10.1038/s41392-023-01324-8 (PMC10030553; doi:10.1038/s41392-023-01324-8)
Supplement: Supplementary file 2 — Supplementary Table S1 [file 41392_2023_1324_MOESM2_ESM.xlsx]

## Sheet: Sheet1
Accession	Description	Sum PEP Score	Coverage [%]	# Peptides	# PSMs	# Unique Peptides	# AAs	MW [kDa]	calc. pI	Score Sequest HT: Sequest HT	# Peptides (by Search Engine): Sequest HT	Biological Process	Cellular Component	Molecular Function	Pfam IDs	Entrez Gene ID	Ensembl Gene ID	Gene Symbol	Gene ID	WikiPathways	Reactome Pathways	# Protein Pathway Groups	# Razor Peptides	Abundance: F1: Ctrl	Abundance: F2: Ctrl	Abundance: F3: Ctrl	Abundance: F4: STELB	Abundance: F5: STELB	Abundance: F6: STELB
Q09666	Neuroblast differentiation-associated protein AHNAK OS=Homo sapiens OX=9606 GN=AHNAK PE=1 SV=2	3152.12	78	289	1953	289	5890	628.7	6.15	4037.06	289	other biological processes	non-structural extracellular;plasma membrane;other membranes;cytosol;cytoskeleton;nucleus;other cell component	other molecular function		79026	ENSG00000124942	AHNAK	A1A586; hsa:79026; Q09666			0	0	1.32172e+09	1.38352e+09	1.36422e+09	6.24116e+08	6.2774e+08	6.26626e+08
P35579	Myosin-9 OS=Homo sapiens OX=9606 GN=MYH9 PE=1 SV=4	2300.41	63	143	1429	135	1960	226.4	5.6	3552.31	143	cell cycle OR cell proliferation;cell organization and biogenesis;protein metabolism;stress response;transport;developmental processes;signal transduction;other biological processes	plasma membrane;other membranes;cytosol;cytoskeleton;nucleus;other cell component	signal transduction activity or receptor binding;cytoskeletal activity;other molecular function	Pf00063, Pf01576, Pf02736	4627	ENSG00000100345	MYH9	A8K6E4; hsa:4627; O60805; P35579; Q60FE2; Q86T83	Primary focal segmental glomerulosclerosis (FSGS); VEGFA-VEGFR2 signaling pathway; Nephrotic syndrome	Regulation of actin dynamics for phagocytic cup formation; FCGR3A-mediated phagocytosis; Signaling by ALK fusions and activated point mutants; EPHA-mediated growth cone collapse; Sensory processing of sound by inner hair cells of the cochlea; Sensory processing of sound by outer hair cells of the cochlea; Translocation of SLC2A4 (GLUT4) to the plasma membrane; RHO GTPases activate CIT; Sema4D ind…	16	10	1.37388e+09	1.47058e+09	1.40563e+09	5.32666e+08	5.22552e+08	5.003e+08
P21333	Filamin-A OS=Homo sapiens OX=9606 GN=FLNA PE=1 SV=4	2193.52	66	131	1333	124	2647	280.6	6.06	3145.66	131	cell cycle OR cell proliferation;cell organization and biogenesis;protein metabolism;RNA metabolism OR transcription;other metabolic processes;stress response;transport;developmental processes;signal transduction;other biological processes	non-structural extracellular;plasma membrane;other membranes;cytosol;cytoskeleton;ER/Golgi;nucleus;other cell component	signal transduction activity or receptor binding;cytoskeletal activity;other molecular function	Pf00307, Pf00630	2316	ENSG00000196924	FLNA	E9KL45; hsa:2316; P21333; Q5HY53; Q5HY55; Q8NF52	Androgen receptor signaling pathway; Prolactin signaling pathway; Focal adhesion; Hypothesized pathways in pathogenesis of cardiovascular disease; MAPK signaling pathway; IL-4 signaling pathway; Ebola virus pathway in host; Joubert syndrome	RHO GTPases activate PAKs; Platelet degranulation ; GP1b-IX-V activation signalling; OAS antiviral response; Cell-extracellular matrix interactions	13	9	2.05039e+09	2.17073e+09	2.07622e+09	5.31581e+08	5.3628e+08	5.20663e+08
Q15149	Plectin OS=Homo sapiens OX=9606 GN=PLEC PE=1 SV=3	2064.14	53	214	1111	208	4684	531.5	5.96	2417	214	cell cycle OR cell proliferation;cell organization and biogenesis;other metabolic processes;stress response;developmental processes;other biological processes	plasma membrane;other membranes;cytosol;cytoskeleton;mitochondrion;other cell component	cytoskeletal activity;other molecular function	Pf00307, Pf00681, Pf03501, Pf17902, Pf18373	5339	ENSG00000178209	PLEC	hsa:5339; Q15148; Q15149; Q16640; Q6S376; Q6S377; Q6S378; Q6S379; Q6S380; Q6S381; Q6S382; Q6S383	Envelope proteins and their potential roles in EDMD physiopathology	Assembly of collagen fibrils and other multimeric structures; Caspase-mediated cleavage of cytoskeletal proteins; Type I hemidesmosome assembly	4	7	1.07579e+09	1.13533e+09	1.08534e+09	5.32113e+08	5.21861e+08	5.12777e+08
P78527	DNA-dependent protein kinase catalytic subunit OS=Homo sapiens OX=9606 GN=PRKDC PE=1 SV=3	1597.74	44	162	1102	162	4128	468.8	7.12	2317.69	162	cell cycle OR cell proliferation;cell organization and biogenesis;protein metabolism;DNA metabolism;RNA metabolism OR transcription;other metabolic processes;stress response;developmental processes;signal transduction;other biological processes	cytosol;nucleus;other cell component	nucleic acid binding activity;kinase activity;other molecular function	Pf00454, Pf02259, Pf02260, Pf08163, Pf19704, Pf20502	5591	ENSG00000253729	PRKDC	hsa:5591; P78527; P78528; Q13327; Q13337; Q14175; Q59H99; Q7Z611; Q96SE6; Q9UME3	miRNA regulation of DNA damage response; Cell cycle; Retinoblastoma gene in cancer; Fas ligand pathway and stress induction of heat shock proteins; Pathways affected in adenoid cystic carcinoma; ATM signaling in development and disease ; Non-homologous end joining; Osteoblast differentiation and related diseases; DNA repair pathways, full network; DNA damage response	E3 ubiquitin ligases ubiquitinate target proteins; Nonhomologous End-Joining (NHEJ); Cytosolic sensors of pathogen-associated DNA ; IRF3-mediated induction of type I IFN	14	0	7.1704e+08	7.44848e+08	7.23012e+08	3.97167e+08	3.81643e+08	3.84901e+08
P08670	Vimentin OS=Homo sapiens OX=9606 GN=VIM PE=1 SV=4	1589.02	83	64	2141	62	466	53.6	5.12	5025.35	64	cell organization and biogenesis;stress response;developmental processes;signal transduction;other biological processes	plasma membrane;other membranes;cytosol;cytoskeleton;nucleus;other cytoplasmic organelle;other cell component	cytoskeletal activity;nucleic acid binding activity;other molecular function	Pf00038, Pf04732	7431	ENSG00000026025	VIM	B0YJC2; D3DRU4; hsa:7431; P08670; Q15867; Q15868; Q15869; Q548L2; Q6LER9; Q8N850; Q96ML2; Q9NTM3	Allograft Rejection; Spinal cord injury; Primary focal segmental glomerulosclerosis (FSGS); Mammary gland development pathway - Puberty (Stage 2 of 4); Apoptosis-related network due to altered Notch3 in ovarian cancer; Striated muscle contraction pathway; TGF-beta signaling in thyroid cells for epithelial-mesenchymal transition; Ciliary landscape; Burn wound healing; CCL18 signaling pathway; T-ce…	Aggrephagy; Interleukin-4 and Interleukin-13 signaling; Chaperone Mediated Autophagy; Late endosomal microautophagy; Striated Muscle Contraction; RHOBTB1 GTPase cycle; Caspase-mediated cleavage of cytoskeletal proteins	18	2	9.67599e+09	9.72457e+09	9.58945e+09	3.96312e+09	3.87477e+09	3.73732e+09
P10809	60 kDa heat shock protein, mitochondrial OS=Homo sapiens OX=9606 GN=HSPD1 PE=1 SV=2	1515.94	80	59	1474	59	573	61	5.87	3847.71	59	cell cycle OR cell proliferation;cell organization and biogenesis;protein metabolism;DNA metabolism;other metabolic processes;stress response;transport;developmental processes;signal transduction;other biological processes	non-structural extracellular;plasma membrane;other membranes;cytosol;cytoskeleton;mitochondrion;ER/Golgi;other cytoplasmic organelle;other cell component	nucleic acid binding activity;other molecular function	Pf00118	3329	ENSG00000144381	HSPD1	B2R5M6; B7Z712; hsa:3329; P10809; Q38L19; Q9UCR6	Apoptosis-related network due to altered Notch3 in ovarian cancer; Sudden infant death syndrome (SIDS) susceptibility pathways	Mitochondrial protein import; TFAP2A acts as a transcriptional repressor during retinoic acid induced cell differentiation	4	0	2.2693e+09	2.4176e+09	2.37713e+09	3.55498e+09	3.70049e+09	3.64106e+09
Q14204	Cytoplasmic dynein 1 heavy chain 1 OS=Homo sapiens OX=9606 GN=DYNC1H1 PE=1 SV=5	1492.84	46	164	698	164	4646	532.1	6.4	1308.58	164	cell cycle OR cell proliferation;cell organization and biogenesis;transport;other biological processes	non-structural extracellular;cytosol;cytoskeleton;other cytoplasmic organelle;other cell component	cytoskeletal activity;other molecular function	Pf03028, Pf08385, Pf08393, Pf12774, Pf12775, Pf12777, Pf12780, Pf12781, Pf17852, Pf18198, Pf18199	1778	ENSG00000197102	DYNC1H1	B0I1R0; hsa:1778; Q14204; Q6DKQ7; Q8WU28; Q92814; Q9Y4G5	Ciliary landscape; Intraflagellar transport proteins binding to dynein	HCMV Early Events; Separation of Sister Chromatids; MHC class II antigen presentation; Resolution of Sister Chromatid Cohesion; RHO GTPases Activate Formins; EML4 and NUDC in mitotic spindle formation; Amplification of signal from unattached kinetochores via a MAD2 inhibitory signal; Neutrophil degranulation; COPI-mediated anterograde transport; Regulation of PLK1 Activity at G2/M Transition; AUR…	22	0	3.94173e+08	4.07266e+08	3.87425e+08	9.43241e+07	9.16505e+07	9.16082e+07
O75369	Filamin-B OS=Homo sapiens OX=9606 GN=FLNB PE=1 SV=2	1297.93	63	112	633	105	2602	278	5.73	1290.31	112	cell organization and biogenesis;stress response;developmental processes;signal transduction;other biological processes	plasma membrane;other membranes;cytosol;cytoskeleton;nucleus;other cell component	cytoskeletal activity;other molecular function	Pf00307, Pf00630	2317	ENSG00000136068	FLNB	B2ZZ83; B2ZZ84; B2ZZ85; C9JKE6; C9JMC4; hsa:2317; O75369; Q13706; Q59EC2; Q60FE7; Q6MZJ1; Q8WXS9; Q8WXT0; Q8WXT1; Q8WXT2; Q8WXT3; Q9NRB5; Q9NT26; Q9UEV9	Focal adhesion; MAPK signaling pathway; VEGFA-VEGFR2 signaling pathway; Ebola virus pathway in host	ISG15 antiviral mechanism	5	0	4.20246e+08	4.43683e+08	4.27456e+08	1.22219e+08	1.09365e+08	1.03457e+08
Q9NZM1	Myoferlin OS=Homo sapiens OX=9606 GN=MYOF PE=1 SV=1	1272.14	61	112	923	112	2061	234.6	6.18	1918.93	112	cell organization and biogenesis;stress response;other biological processes	plasma membrane;other membranes;nucleus;other cell component	other molecular function	Pf00168, Pf08150, Pf08151, Pf08165, Pf16165	26509	ENSG00000138119	MYOF	B3KQN5; hsa:26509; Q5VWW2; Q5VWW3; Q5VWW4; Q5VWW5; Q7Z642; Q8IWH0; Q9HBU3; Q9NZM0; Q9NZM1; Q9ULL3; Q9Y4U4	Aryl hydrocarbon receptor pathway; Nuclear receptors meta-pathway; Hepatitis C and hepatocellular carcinoma		3	0	3.58062e+08	3.74877e+08	3.70099e+08	3.77575e+08	3.73312e+08	3.60645e+08
Q00610	Clathrin heavy chain 1 OS=Homo sapiens OX=9606 GN=CLTC PE=1 SV=5	1251.1	62	90	793	72	1675	191.5	5.69	1717.74	90	cell cycle OR cell proliferation;cell organization and biogenesis;other metabolic processes;transport;other biological processes	plasma membrane;other membranes;cytosol;cytoskeleton;ER/Golgi;other cytoplasmic organelle;other cell component	signal transduction activity or receptor binding;nucleic acid binding activity;other molecular function	Pf00637, Pf01394, Pf09268, Pf13838	1213	ENSG00000141367	CLTC	D3DU00; hsa:1213; Q00610; Q6N0A0; Q86TF2	Synaptic vesicle pathway; VEGFA-VEGFR2 signaling pathway; Ebola virus pathway in host; Fragile X syndrome; 7q11.23 copy number variation syndrome; Complement and coagulation cascades	MHC class II antigen presentation; Lysosome Vesicle Biogenesis; Recycling pathway of L1; ALK mutants bind TKIs; Signaling by ALK fusions and activated point mutants; Nuclear events stimulated by ALK signaling in cancer; EPH-ephrin mediated repulsion of cells; Cargo recognition for clathrin-mediated endocytosis; WNT5A-dependent internalization of FZD4; WNT5A-dependent internalization of FZD2, FZD5…	25	18	8.00343e+08	8.58888e+08	8.35323e+08	2.08953e+08	207565565	2.04774e+08
P11021	Endoplasmic reticulum chaperone BiP OS=Homo sapiens OX=9606 GN=HSPA5 PE=1 SV=2	1250.44	67	53	1598	51	654	72.3	5.16	3991.51	53	protein metabolism;other metabolic processes;stress response;transport;developmental processes;signal transduction;other biological processes	plasma membrane;other membranes;cytosol;mitochondrion;ER/Golgi;nucleus;other cell component	translation activity;other molecular function	Pf00012	3309	ENSG00000044574	HSPA5	B0QZ61; hsa:3309; P11021; Q2EF78; Q9NPF1; Q9UK02	Parkin-ubiquitin proteasomal system pathway; Apoptosis-related network due to altered Notch3 in ovarian cancer; Photodynamic therapy-induced unfolded protein response; Prion disease pathway; Unfolded protein response; Orexin receptor pathway	Platelet degranulation ; Antigen Presentation: Folding, assembly and peptide loading of class I MHC; Regulation of HSF1-mediated heat shock response; PERK regulates gene expression; IRE1alpha activates chaperones; ATF6 (ATF6-alpha) activates chaperone genes	13	3	3.31288e+09	3.45816e+09	3.39657e+09	4.20709e+09	4.25152e+09	4.2086e+09
P04406	Glyceraldehyde-3-phosphate dehydrogenase OS=Homo sapiens OX=9606 GN=GAPDH PE=1 SV=3	1249.59	88	34	1423	34	335	36	8.46	3518.81	34	cell organization and biogenesis;protein metabolism;other metabolic processes;stress response;other biological processes	plasma membrane;other membranes;cytosol;cytoskeleton;nucleus;other cell component	enzyme regulator activity;cytoskeletal activity;other molecular function	Pf00044, Pf02800	2597	ENSG00000111640	GAPDH	E7EUT4; hsa:2597; P00354; P04406; Q53X65	Cori cycle; Alzheimer's disease and miRNA effects; HIF1A and PPARG regulation of glycolysis; VEGFA-VEGFR2 signaling pathway; Clear cell renal cell carcinoma pathways; Metabolic reprogramming in colon cancer; Aerobic glycolysis; 7q11.23 copy number variation syndrome; Glycolysis in senescence; Alzheimer's disease; Glycolysis and gluconeogenesis; Sudden infant death syndrome (SIDS) susceptibility p…	Glycolysis; Gluconeogenesis	14	0	4.56096e+09	4.89353e+09	4.68809e+09	2.36864e+09	2.4297e+09	2.3999e+09
P14618	Pyruvate kinase PKM OS=Homo sapiens OX=9606 GN=PKM PE=1 SV=4	1165.74	76	46	1059	44	531	57.9	7.84	2746.87	46	other metabolic processes;other biological processes	non-structural extracellular;cytosol;ER/Golgi;nucleus;other cell component	nucleic acid binding activity;kinase activity;other molecular function	Pf00224, Pf02887	5315	ENSG00000067225	PKM	A6NFK3; B2R5N8; B3KRY0; B4DFX8; B4DUU6; hsa:5315; P14618; P14786; Q53GK4; Q96E76; Q9BWB5; Q9UCV6; Q9UPF2	Photodynamic therapy-induced HIF-1 survival signaling; Amino acid metabolism; Clear cell renal cell carcinoma pathways; Metabolic reprogramming in colon cancer; Aerobic glycolysis; Glycolysis in senescence; Glycolysis and gluconeogenesis	Neutrophil degranulation	8	2	3.15812e+09	3.35487e+09	3.15107e+09	1.41905e+09	1.36638e+09	1.32675e+09
P60709	Actin, cytoplasmic 1 OS=Homo sapiens OX=9606 GN=ACTB PE=1 SV=1	1154.32	86	36	1367	17	375	41.7	5.48	3214.63	36	cell organization and biogenesis;transport;developmental processes;other biological processes	plasma membrane;other membranes;cytosol;cytoskeleton;nucleus;other cell component	cytoskeletal activity;other molecular function	Pf00022	60	ENSG00000075624	ACTB	hsa:60; P02570; P60709; P70514; P99021; Q11211; Q64316; Q75MN2; Q96B34; Q96HG5	Arrhythmogenic right ventricular cardiomyopathy; Pathogenic Escherichia coli infection; Common pathways underlying drug addiction; Myometrial relaxation and contraction pathways; Focal adhesion; Fas ligand pathway and stress induction of heat shock proteins; Ebola virus pathway in host; Acute viral myocarditis; Thermogenesis; Mechanoregulation and pathology of YAP/TAZ via Hippo and non-Hippo mech…	Signaling by BRAF and RAF1 fusions; Clathrin-mediated endocytosis; RHO GTPases Activate Formins; Factors involved in megakaryocyte development and platelet production; Recycling pathway of L1; EPH-ephrin mediated repulsion of cells; FCGR3A-mediated phagocytosis; EPHB-mediated forward signaling; VEGFA-VEGFR2 Pathway; UCH proteinases; DNA Damage Recognition in GG-NER; Signaling by moderate kinase a…	47	27	8.2804e+09	8.59832e+09	8.42091e+09	5.90106e+09	8.88541e+09	4.94497e+09
Q9Y490	Talin-1 OS=Homo sapiens OX=9606 GN=TLN1 PE=1 SV=3	1101.97	55	88	517	88	2541	269.6	6.07	1030.9	88	cell adhesion;cell organization and biogenesis;signal transduction	non-structural extracellular;plasma membrane;other membranes;cytosol;cytoskeleton;other cell component	signal transduction activity or receptor binding;cytoskeletal activity;other molecular function	Pf00373, Pf01608, Pf08913, Pf09141, Pf16511	7094	ENSG00000137076	TLN1	A6NMY0; hsa:7094; Q86YD0; Q9NZQ2; Q9UHH8; Q9UPX3; Q9Y490	Integrin-mediated cell adhesion; Primary focal segmental glomerulosclerosis (FSGS); Focal adhesion	Signaling by BRAF and RAF1 fusions; Platelet degranulation ; Signaling by moderate kinase activity BRAF mutants; Paradoxical activation of RAF signaling by kinase inactive BRAF; Signaling downstream of RAS mutants; Signaling by RAF1 mutants; MAP2K and MAPK activation; Signaling by high-kinase activity BRAF mutants; p130Cas linkage to MAPK signaling for integrins; Smooth Muscle Contraction; XBP1(S…	17	0	2.95491e+08	2.84502e+08	2.83725e+08	1.03349e+08	7.58724e+07	6.8682e+07
P13639	Elongation factor 2 OS=Homo sapiens OX=9606 GN=EEF2 PE=1 SV=4	1090.64	77	66	740	65	858	95.3	6.83	1716.81	66	cell cycle OR cell proliferation;protein metabolism;other metabolic processes;stress response;developmental processes;other biological processes	non-structural extracellular;plasma membrane;other membranes;cytosol;translational apparatus;other cell component	cytoskeletal activity;translation activity;nucleic acid binding activity;other molecular function	Pf00009, Pf00679, Pf03144, Pf03764, Pf14492	1938	ENSG00000167658	EEF2	B2RMP5; D6W618; hsa:1938; P13639; Q58J86	Translation factors; AMP-activated protein kinase (AMPK) signaling; Brain-derived neurotrophic factor (BDNF) signaling pathway; IL-18 signaling pathway	Neutrophil degranulation; Protein methylation; Uptake and function of diphtheria toxin; Peptide chain elongation; Synthesis of diphthamide-EEF2	9	1	1.91567e+09	1.88681e+09	1.86046e+09	3.82364e+08	3.58008e+08	3.58223e+08
P49327	Fatty acid synthase OS=Homo sapiens OX=9606 GN=FASN PE=1 SV=3	1069.44	52	90	537	89	2511	273.3	6.44	1170.55	90	other metabolic processes;developmental processes;other biological processes	plasma membrane;other membranes;cytosol;ER/Golgi;other cell component	other molecular function	Pf00107, Pf00109, Pf00550, Pf00698, Pf00975, Pf02801, Pf08242, Pf08659, Pf14765, Pf16197	2194	ENSG00000169710	FASN	hsa:2194; P49327; Q13479; Q16702; Q4LE83; Q6P4U5; Q6SS02; Q969R1; Q96C68; Q96IT0	AMP-activated protein kinase (AMPK) signaling; Sterol regulatory element-binding proteins (SREBP) signaling; SREBF and miR33 in cholesterol and lipid homeostasis; Liver X receptor pathway; Nuclear receptors meta-pathway; Fatty acid biosynthesis; Angiopoietin-like protein 8 regulatory pathway; Lipid metabolism pathway; Clear cell renal cell carcinoma pathways; Metabolic reprogramming in colon canc…	Activation of gene expression by SREBF (SREBP); ChREBP activates metabolic gene expression; Fatty acyl-CoA biosynthesis; NR1H2 & NR1H3 regulate gene expression linked to lipogenesis; Vitamin B5 (pantothenate) metabolism	18	1	6.22971e+08	6.4605e+08	6.35774e+08	1.22121e+08	1.19289e+08	1.17772e+08
P06733	Alpha-enolase OS=Homo sapiens OX=9606 GN=ENO1 PE=1 SV=2	1019.9	81	37	1036	33	434	47.1	7.39	2794.02	37	other metabolic processes;other biological processes	plasma membrane;other membranes;cytosol;cytoskeleton;other cell component	nucleic acid binding activity;other molecular function	Pf00113, Pf03952	2023	ENSG00000074800	ENO1	B2RD59; hsa:2023; P06733; P22712; Q16704; Q4TUS4; Q53FT9; Q53HR3; Q658M5; Q6GMP2; Q71V37; Q7Z3V6; Q8WU71; Q96GV1; Q9BT62; Q9UCH6; Q9UM55	Clear cell renal cell carcinoma pathways; Metabolic reprogramming in colon cancer; Aerobic glycolysis; IL-18 signaling pathway; Glycolysis and gluconeogenesis	Gluconeogenesis; Glycolysis; Manipulation of host energy metabolism	8	6	2.70177e+09	2.87359e+09	2.84311e+09	1.05385e+09	1.00473e+09	1.00699e+09
P14625	Endoplasmin OS=Homo sapiens OX=9606 GN=HSP90B1 PE=1 SV=1	1017.34	64	60	982	58	803	92.4	4.84	2178.45	60	cell organization and biogenesis;protein metabolism;other metabolic processes;stress response;transport;other biological processes	non-structural extracellular;plasma membrane;other membranes;cytosol;ER/Golgi;other cell component	signal transduction activity or receptor binding;nucleic acid binding activity;other molecular function	Pf00183, Pf02518	7184	ENSG00000166598	HSP90B1	hsa:7184; P14625; Q96A97	Photodynamic therapy-induced unfolded protein response; Focal adhesion: PI3K-Akt-mTOR-signaling pathway; Prion disease pathway; PI3K-Akt signaling pathway; Sudden infant death syndrome (SIDS) susceptibility pathways	Interleukin-4 and Interleukin-13 signaling; Regulation of Insulin-like Growth Factor (IGF) transport and uptake by Insulin-like Growth Factor Binding Proteins (IGFBPs); Post-translational protein phosphorylation; Trafficking and processing of endosomal TLR; Scavenging by Class A Receptors; ATF6 (ATF6-alpha) activates chaperone genes	11	3	1.44572e+09	1.58371e+09	1.5359e+09	1.5961e+09	1.67353e+09	1.65764e+09
P07437	Tubulin beta chain OS=Homo sapiens OX=9606 GN=TUBB PE=1 SV=2	1013.05	85	36	1118	6	444	49.6	4.89	2568.04	36	cell cycle OR cell proliferation;cell organization and biogenesis;stress response;transport;other biological processes	non-structural extracellular;other membranes;cytosol;cytoskeleton;nucleus;other cytoplasmic organelle;other cell component	signal transduction activity or receptor binding;cytoskeletal activity;other molecular function	Pf00091, Pf03953	203068	ENSG00000183311; ENSG00000196230; ENSG00000224156; ENSG00000227739; ENSG00000229684; ENSG00000232421; ENSG00000232575; ENSG00000235067	TUBB	hsa:203068; P05218; P07437; Q8WUC1; Q9CY33	Alzheimer's disease and miRNA effects; Pathogenic Escherichia coli infection; Parkin-ubiquitin proteasomal system pathway; Alzheimer's disease	Neutrophil degranulation; Recruitment of NuMA to mitotic centrosomes; Regulation of PLK1 Activity at G2/M Transition; Loss of Nlp from mitotic centrosomes; Recruitment of mitotic centrosome proteins and complexes; Anchoring of the basal body to the plasma membrane; AURKA Activation by TPX2; Potential therapeutics for SARS	13	55	2.89733e+09	2.96429e+09	2.9024e+09	5.02384e+08	4.94841e+08	4.64533e+08
P08238	Heat shock protein HSP 90-beta OS=Homo sapiens OX=9606 GN=HSP90AB1 PE=1 SV=4	1009.5	65	58	863	34	724	83.2	5.03	1992.98	58	cell organization and biogenesis;DNA metabolism;other metabolic processes;stress response;developmental processes;other biological processes	non-structural extracellular;plasma membrane;other membranes;cytosol;nucleus;other cytoplasmic organelle;other cell component	signal transduction activity or receptor binding;enzyme regulator activity;cytoskeletal activity;nucleic acid binding activity;other molecular function	Pf00183, Pf02518	3326	ENSG00000096384	HSP90AB1	B2R5P0; hsa:3326; P08238; Q5T9W7; Q9NQW0; Q9NTK6	Nuclear receptors meta-pathway; NRF2 pathway; Focal adhesion: PI3K-Akt-mTOR-signaling pathway; PI3K-Akt signaling pathway	The role of GTSE1 in G2/M progression after G2 checkpoint; Neutrophil degranulation; Regulation of actin dynamics for phagocytic cup formation; HSP90 chaperone cycle for steroid hormone receptors (SHR) in the presence of ligand; Chaperone Mediated Autophagy; Estrogen-dependent gene expression; Sema3A PAK dependent Axon repulsion; Potential therapeutics for SARS; HSF1 activation; Attenuation phase…	22	27	1.90509e+09	2.0223e+09	2.00337e+09	4.78469e+08	4.8101e+08	4.73207e+08
P12111	Collagen alpha-3(VI) chain OS=Homo sapiens OX=9606 GN=COL6A3 PE=1 SV=5	999.678	39	89	629	89	3177	343.5	6.68	1449.18	89	cell adhesion;developmental processes;other biological processes	extracellular matrix;plasma membrane;other membranes;ER/Golgi;other cell component	enzyme regulator activity;extracellular structural activity	Pf00014, Pf00092, Pf01391	1293	ENSG00000163359	COL6A3	A8MT30; B4E3U5; B7ZMJ7; E9PFQ6; E9PGQ9; hsa:1293; P12111; Q16501; Q53QF4; Q53QF6	miRNA targets in ECM and membrane receptors; PI3K-Akt signaling pathway	Signaling by PDGF; ECM proteoglycans; Collagen degradation; Assembly of collagen fibrils and other multimeric structures; Integrin cell surface interactions; NCAM1 interactions; Collagen chain trimerization	10	0	1.75625e+08	1.74997e+08	1.75315e+08	3.13651e+08	3.09576e+08	3.04477e+08
O43707	Alpha-actinin-4 OS=Homo sapiens OX=9606 GN=ACTN4 PE=1 SV=2	993.263	71	60	729	43	911	104.8	5.44	1790.63	60	transport;signal transduction;other biological processes	non-structural extracellular;cytosol;cytoskeleton;nucleus;other cell component	signal transduction activity or receptor binding;cytoskeletal activity;nucleic acid binding activity;other molecular function	Pf00307, Pf00435, Pf08726	81	ENSG00000130402; ENSG00000282844	ACTN4	A4K467; D6PXK4; hsa:81; O43707; O76048	Arrhythmogenic right ventricular cardiomyopathy; Primary focal segmental glomerulosclerosis (FSGS); Focal adhesion; Striated muscle contraction pathway; Ebola virus pathway in host; Nephrotic syndrome	Platelet degranulation ; Nephrin family interactions	8	17	6.32012e+08	6.59906e+08	6.49106e+08	3.93562e+08	3.82279e+08	3.74999e+08
P38646	Stress-70 protein, mitochondrial OS=Homo sapiens OX=9606 GN=HSPA9 PE=1 SV=2	981.89	64	46	924	46	679	73.6	6.16	2125.08	46	cell organization and biogenesis;other metabolic processes;stress response;transport;developmental processes;other biological processes	mitochondrion;nucleus;other cell component	other molecular function	Pf00012	3313	ENSG00000113013	HSPA9	B2RCM1; hsa:3313; P30036; P31932; P38646; Q1HB43; Q53H23; Q6GU03; Q9BWB7; Q9UC56	Parkin-ubiquitin proteasomal system pathway	Mitochondrial protein import; Gene and protein expression by JAK-STAT signaling after Interleukin-12 stimulation; Cristae formation; Regulation of HSF1-mediated heat shock response	5	0	1.32181e+09	1.38172e+09	1.33646e+09	1.3275e+09	1.29805e+09	1.26845e+09
P06576	ATP synthase subunit beta, mitochondrial OS=Homo sapiens OX=9606 GN=ATP5F1B PE=1 SV=3	979.043	73	30	915	30	529	56.5	5.4	2284.46	30	other metabolic processes;transport;developmental processes;other biological processes	plasma membrane;other membranes;mitochondrion;other cell component	signal transduction activity or receptor binding;transporter activity;other molecular function	Pf00006, Pf02874	506	ENSG00000110955	ATP5F1B	A8K4X0; hsa:506; P06576; Q14283	Electron transport chain: OXPHOS system in mitochondria; 7q11.23 copy number variation syndrome; Oxidative phosphorylation	Transcriptional activation of mitochondrial biogenesis; Mitochondrial protein import; Cristae formation; Formation of ATP by chemiosmotic coupling	7	0	1.08895e+09	1.13421e+09	1.09471e+09	1.64887e+09	1.62229e+09	1.5419e+09
P55072	Transitional endoplasmic reticulum ATPase OS=Homo sapiens OX=9606 GN=VCP PE=1 SV=4	962.166	74	60	729	60	806	89.3	5.26	1641.43	60	cell cycle OR cell proliferation;cell organization and biogenesis;protein metabolism;DNA metabolism;other metabolic processes;stress response;transport;signal transduction;other biological processes	non-structural extracellular;other membranes;cytosol;ER/Golgi;nucleus;other cytoplasmic organelle;other cell component	signal transduction activity or receptor binding;enzyme regulator activity;other molecular function	Pf00004, Pf02359, Pf02933, Pf09336, Pf17862	7415	ENSG00000165280	VCP	B2R5T8; hsa:7415; P55072; Q0V924; Q2TAI5; Q969G7; Q9UCD5		Aggrephagy; Neutrophil degranulation; Ovarian tumor domain proteases; E3 ubiquitin ligases ubiquitinate target proteins; ABC-family proteins mediated transport; Defective CFTR causes cystic fibrosis; RHOH GTPase cycle; HSF1 activation; Attachment and Entry; Hedgehog ligand biogenesis; Hh mutants are degraded by ERAD; Translesion Synthesis by POLH; Attachment and Entry; Josephin domain DUBs; Prote…	16	0	7.22202e+08	7.55627e+08	7.2571e+08	5.57739e+08	5.36232e+08	5.0974e+08
Q14697	Neutral alpha-glucosidase AB OS=Homo sapiens OX=9606 GN=GANAB PE=1 SV=3	956.449	66	45	674	45	944	106.8	6.14	1663.72	45	protein metabolism;other metabolic processes	ER/Golgi;other cell component	other molecular function	Pf01055, Pf13802	23193	ENSG00000089597	GANAB	A6NC20; hsa:23193; Q14697; Q8WTS9; Q9P0X0		Maturation of spike protein; Calnexin/calreticulin cycle; Maturation of spike protein	4	0	4.89964e+08	5.05863e+08	4.85544e+08	5.68795e+08	5.55332e+08	5.43303e+08
P07900	Heat shock protein HSP 90-alpha OS=Homo sapiens OX=9606 GN=HSP90AA1 PE=1 SV=5	938.915	59	55	933	32	732	84.6	5.02	2158.33	55	cell organization and biogenesis;protein metabolism;DNA metabolism;other metabolic processes;stress response;transport;developmental processes;other biological processes	non-structural extracellular;plasma membrane;other membranes;cytosol;mitochondrion;nucleus;other cytoplasmic organelle;other cell component	enzyme regulator activity;cytoskeletal activity;other molecular function	Pf00183, Pf02518	3320	ENSG00000080824	HSP90AA1	A8K500; B3KPJ9; hsa:3320; P07900; Q2PP14; Q5CAQ6; Q5CAQ7; Q9BVQ5	Nucleotide-binding oligomerization domain (NOD) pathway; TNF-alpha signaling pathway; Corticotropin-releasing hormone signaling pathway; Aryl hydrocarbon receptor Netpath; Ebstein-Barr virus LMP1 signaling; Aryl hydrocarbon receptor pathway; Constitutive androstane receptor pathway; Pregnane X receptor pathway; Glucocorticoid receptor pathway; Nuclear receptors meta-pathway; NRF2 pathway; VEGFA-V…	The role of GTSE1 in G2/M progression after G2 checkpoint; HSP90 chaperone cycle for steroid hormone receptors (SHR) in the presence of ligand; Recruitment of NuMA to mitotic centrosomes; Aggrephagy; Extra-nuclear estrogen signaling; Regulation of actin dynamics for phagocytic cup formation; Neutrophil degranulation; Regulation of PLK1 Activity at G2/M Transition; Interleukin-4 and Interleukin-13…	65	1	7.47818e+08	8.02008e+08	7.96449e+08	2.07311e+08	2.11128e+08	2.15806e+08
P68371	Tubulin beta-4B chain OS=Homo sapiens OX=9606 GN=TUBB4B PE=1 SV=1	931.027	84	35	999	1	445	49.8	4.89	2226.91	35	cell cycle OR cell proliferation;cell organization and biogenesis;stress response	non-structural extracellular;cytosol;cytoskeleton;other cytoplasmic organelle;other cell component	signal transduction activity or receptor binding;cytoskeletal activity;nucleic acid binding activity;other molecular function	Pf00091, Pf03953	10383	ENSG00000188229	TUBB4B	A2BFA2; hsa:10383; P05217; P68371	Alzheimer's disease and miRNA effects; Pathogenic Escherichia coli infection; Parkin-ubiquitin proteasomal system pathway; Alzheimer's disease	Translocation of SLC2A4 (GLUT4) to the plasma membrane; Neutrophil degranulation; Separation of Sister Chromatids; MHC class II antigen presentation; Resolution of Sister Chromatid Cohesion; HSP90 chaperone cycle for steroid hormone receptors (SHR) in the presence of ligand; RHO GTPases Activate Formins; COPI-mediated anterograde transport; COPI-independent Golgi-to-ER retrograde traffic; HCMV Ea…	41	10	1.98946e+08	2.14908e+08	2.0485e+08	4.12584e+07	3.90355e+07	3.84942e+07
Q13813	Spectrin alpha chain, non-erythrocytic 1 OS=Homo sapiens OX=9606 GN=SPTAN1 PE=1 SV=3	929.01	52	93	329	93	2472	284.4	5.35	672.58	93	cell organization and biogenesis	non-structural extracellular;other membranes;cytosol;cytoskeleton;other cell component	cytoskeletal activity;other molecular function	Pf00018, Pf00435, Pf08726, Pf13499	6709	ENSG00000197694	SPTAN1	hsa:6709; Q13186; Q13813; Q15324; Q16606; Q59EF1; Q5VXV5; Q5VXV6; Q7Z6M5; Q9P0V0	Fas ligand pathway and stress induction of heat shock proteins	Neutrophil degranulation; COPI-mediated anterograde transport; Nephrin family interactions; RAF/MAP kinase cascade; NCAM signaling for neurite out-growth; RHOU GTPase cycle; Caspase-mediated cleavage of cytoskeletal proteins; Sensory processing of sound by inner hair cells of the cochlea; Sensory processing of sound by outer hair cells of the cochlea; Interaction between L1 and Ankyrins; RHOV GTP…	12	0	1.88335e+08	1.9855e+08	1.88673e+08	4.40647e+07	4.51998e+07	4.16323e+07
Q08211	ATP-dependent RNA helicase A OS=Homo sapiens OX=9606 GN=DHX9 PE=1 SV=4	922.623	54	61	620	61	1270	140.9	6.84	1517.74	61	cell organization and biogenesis;RNA metabolism OR transcription;other metabolic processes;stress response;transport;other biological processes	cytosol;cytoskeleton;translational apparatus;nucleus;other cell component	nucleic acid binding activity;other molecular function	Pf00035, Pf00270, Pf00271, Pf04408, Pf07717	1660	ENSG00000135829	DHX9	B2RNV4; hsa:1660; Q05CI5; Q08211; Q12803; Q32Q22; Q5VY62; Q6PD69; Q99556	MECP2 and associated Rett syndrome; mRNA processing	mRNA Splicing - Major Pathway; RIP-mediated NFkB activation via ZBP1; DEx/H-box helicases activate type I IFN and inflammatory cytokines production	5	0	7.12161e+08	7.30038e+08	6.96662e+08	5.71798e+08	5.57676e+08	523626096
P12270	Nucleoprotein TPR OS=Homo sapiens OX=9606 GN=TPR PE=1 SV=3	914.936	41	80	540	79	2363	267.1	5.02	1259.48	80	cell cycle OR cell proliferation;cell organization and biogenesis;other metabolic processes;stress response;transport;signal transduction;other biological processes	other membranes;cytoskeleton;nucleus;other cell component	cytoskeletal activity;nucleic acid binding activity;other molecular function	Pf07926	7175	ENSG00000047410	TPR	hsa:7175; P12270; Q15624; Q15655; Q5SWY0; Q99968		HCMV Early Events; HCMV Late Events; ISG15 antiviral mechanism; Transport of the SLBP independent Mature mRNA; Transport of the SLBP Dependant Mature mRNA; Transport of Mature mRNA Derived from an Intronless Transcript; Transport of Mature mRNA derived from an Intron-Containing Transcript; Rev-mediated nuclear export of HIV RNA; Transport of Ribonucleoproteins into the Host Nucleus; NS1 Mediated …	28	1	2.00027e+08	2.14775e+08	202103453	1.77875e+08	1.63427e+08	1.62863e+08
P11142	Heat shock cognate 71 kDa protein OS=Homo sapiens OX=9606 GN=HSPA8 PE=1 SV=1	897.693	64	44	908	34	646	70.9	5.52	2174.34	44	cell organization and biogenesis;protein metabolism;RNA metabolism OR transcription;other metabolic processes;stress response;transport;other biological processes	non-structural extracellular;plasma membrane;other membranes;cytosol;nucleus;other cytoplasmic organelle;other cell component	signal transduction activity or receptor binding;other molecular function	Pf00012	3312	ENSG00000109971	HSPA8	hsa:3312; P11142; Q9H3R6	Parkin-ubiquitin proteasomal system pathway; MAPK signaling pathway; Exercise-induced circadian regulation	Regulation of HSF1-mediated heat shock response; Lysosome Vesicle Biogenesis; AUF1 (hnRNP D0) binds and destabilizes mRNA; Neutrophil degranulation; Clathrin-mediated endocytosis; mRNA Splicing - Major Pathway; HSP90 chaperone cycle for steroid hormone receptors (SHR) in the presence of ligand; Golgi Associated Vesicle Biogenesis; Late endosomal microautophagy; Lipophagy; Chaperone Mediated Autop…	20	11	2.11168e+09	2.22947e+09	2.20497e+09	1.00689e+09	1.01319e+09	1.00722e+09
O75643	U5 small nuclear ribonucleoprotein 200 kDa helicase OS=Homo sapiens OX=9606 GN=SNRNP200 PE=1 SV=2	888.56	55	90	488	90	2136	244.4	6.06	1033.26	90	cell organization and biogenesis;RNA metabolism OR transcription;other metabolic processes	nucleus	other molecular function	Pf00270, Pf00271, Pf02889, Pf18149	23020	ENSG00000144028	SNRNP200	hsa:23020; O75643; O94884; Q6NZY0; Q6PX59; Q8NBE6; Q96IF2; Q9H7S0		mRNA Splicing - Major Pathway; mRNA Splicing - Minor Pathway	2	0	2.34808e+08	2.49748e+08	2.38754e+08	1.41883e+08	1.47831e+08	1.42546e+08
P02545	Prelamin-A/C OS=Homo sapiens OX=9606 GN=LMNA PE=1 SV=1	860.944	75	66	988	65	664	74.1	7.02	2419.14	66	cell cycle OR cell proliferation;cell organization and biogenesis;stress response;transport;developmental processes;other biological processes	cytosol;cytoskeleton;nucleus;other cell component	other molecular function	Pf00038, Pf00932	4000	ENSG00000160789	LMNA	B4DI32; D3DVB0; D6RAQ3; E7EUI9; hsa:4000; P02545; P02546; Q5I6Y4; Q5I6Y6; Q5TCJ2; Q5TCJ3; Q6UYC3; Q969I8; Q96JA2	Arrhythmogenic right ventricular cardiomyopathy; Adipogenesis; Fas ligand pathway and stress induction of heat shock proteins; Lamin A-processing pathway; Nephrotic syndrome; Influence of laminopathies on Wnt signaling; Overlap between signal transduction pathways contributing to LMNA laminopathies; Familial partial lipodystrophy (FPLD); Progeria-associated lipodystrophy; Acquired partial lipodys…	Signaling by BRAF and RAF1 fusions; XBP1(S) activates chaperone genes	12	1	2.5419e+09	2.64939e+09	2.5946e+09	2.26511e+09	2.20778e+09	2.19962e+09
P25705	ATP synthase subunit alpha, mitochondrial OS=Homo sapiens OX=9606 GN=ATP5F1A PE=1 SV=1	836.131	69	41	831	41	553	59.7	9.13	2099.69	41	other metabolic processes;transport;other biological processes	plasma membrane;other membranes;mitochondrion	signal transduction activity or receptor binding;transporter activity;other molecular function	Pf00006, Pf00306, Pf02874	498	ENSG00000152234	ATP5F1A	A8K092; B4DY56; hsa:498; K7ENP3; P25705; Q53XX6; Q8IXV2; Q96FB4; Q96HW2; Q96IR6; Q9BTV8	Electron transport chain: OXPHOS system in mitochondria; 7q11.23 copy number variation syndrome; Oxidative phosphorylation	Mitochondrial protein import; Cristae formation; Formation of ATP by chemiosmotic coupling	6	0	1.27711e+09	1.34354e+09	1.28223e+09	2.08033e+09	2.05007e+09	2.00898e+09
Q00839	Heterogeneous nuclear ribonucleoprotein U OS=Homo sapiens OX=9606 GN=HNRNPU PE=1 SV=6	832.468	58	48	662	48	825	90.5	6	1515	48	cell cycle OR cell proliferation;cell organization and biogenesis;RNA metabolism OR transcription;other metabolic processes;transport;developmental processes;other biological processes	cytoskeleton;nucleus;other cell component	cytoskeletal activity;nucleic acid binding activity;other molecular function	Pf00622, Pf02037, Pf13671	3192	ENSG00000153187	HNRNPU	hsa:3192; O75507; Q00839; Q8N174; Q96HY9; Q9BQ09	mRNA processing; lncRNA in canonical Wnt signaling and colorectal cancer	mRNA Splicing - Major Pathway; Processing of Capped Intron-Containing Pre-mRNA	4	0	1.12484e+09	1.2157e+09	1.20702e+09	8.57684e+08	8.62386e+08	8.27552e+08
P05023	Sodium/potassium-transporting ATPase subunit alpha-1 OS=Homo sapiens OX=9606 GN=ATP1A1 PE=1 SV=1	822.032	48	49	628	34	1023	112.8	5.49	1514.18	49	other metabolic processes;transport;other biological processes	plasma membrane;other membranes;cytoskeleton;ER/Golgi;other cytoplasmic organelle;other cell component	transporter activity;cytoskeletal activity;other molecular function	Pf00122, Pf00689, Pf00690, Pf13246	476	ENSG00000163399	ATP1A1	B2RBR6; B7Z2T5; B7Z3U6; F5H3A1; hsa:476; P05023; Q16689; Q6LDM4; Q9UCN1; Q9UJ20; Q9UJ21	Pre-implantation embryo; Proximal tubule transport	Potential therapeutics for SARS; Ion homeostasis; Ion transport by P-type ATPases	5	19	4.31738e+08	4.5686e+08	4.34289e+08	8.9462e+08	8.84266e+08	8.76533e+08
P07237	Protein disulfide-isomerase OS=Homo sapiens OX=9606 GN=P4HB PE=1 SV=3	816.116	85	49	907	49	508	57.1	4.87	2014.27	49	protein metabolism;other metabolic processes;stress response;signal transduction;other biological processes	non-structural extracellular;plasma membrane;other membranes;cytosol;cytoskeleton;ER/Golgi;other cell component	signal transduction activity or receptor binding;cytoskeletal activity;other molecular function	Pf00085, Pf13848	5034	ENSG00000185624	P4HB	B2RDQ2; hsa:5034; P07237; P30037; P32079; Q15205; Q6LDE5	VEGFA-VEGFR2 signaling pathway; Type I collagen synthesis in the context of osteogenesis imperfecta	Hedgehog ligand biogenesis; Regulation of Insulin-like Growth Factor (IGF) transport and uptake by Insulin-like Growth Factor Binding Proteins (IGFBPs); Post-translational protein phosphorylation; Collagen biosynthesis and modifying enzymes; Detoxification of Reactive Oxygen Species; Interleukin-12 signaling; Interleukin-23 signaling; Chylomicron assembly; VLDL assembly; LDL remodeling	12	0	1.79312e+09	1.88062e+09	1.80334e+09	2.54559e+09	2.44378e+09	2.40174e+09
Q6P2Q9	Pre-mRNA-processing-splicing factor 8 OS=Homo sapiens OX=9606 GN=PRPF8 PE=1 SV=2	815.512	48	92	543	92	2335	273.4	8.84	930.42	92	cell organization and biogenesis;protein metabolism;RNA metabolism OR transcription;other metabolic processes;other biological processes	nucleus	nucleic acid binding activity;other molecular function	Pf01398, Pf08082, Pf08083, Pf08084, Pf10596, Pf10597, Pf10598, Pf12134	10594	ENSG00000174231; ENSG00000274442	PRPF8	hsa:10594; O14547; O75965; Q6P2Q9	mRNA processing	mRNA Splicing - Major Pathway; mRNA Splicing - Minor Pathway	3	0	2.45452e+08	2.5465e+08	2.53391e+08	1.51865e+08	1.46913e+08	1.42556e+08
P68104	Elongation factor 1-alpha 1 OS=Homo sapiens OX=9606 GN=EEF1A1 PE=1 SV=1	814.612	76	28	775	16	462	50.1	9.01	1897.28	28	protein metabolism;other metabolic processes;other biological processes	non-structural extracellular;plasma membrane;other membranes;cytosol;cytoskeleton;nucleus;other cytoplasmic organelle;other cell component	nucleic acid binding activity;other molecular function	Pf00009, Pf03143, Pf03144	1915	ENSG00000156508	EEF1A1	hsa:1915; P04719; P04720; P68104; Q6IQ15	Translation factors; Fragile X syndrome	Neutrophil degranulation; Chaperone Mediated Autophagy; HSF1 activation; Protein methylation; Peptide chain elongation	8	13	2.54494e+09	3.10593e+09	2.99799e+09	5.767e+08	6.57426e+08	6.67578e+08
Q71U36	Tubulin alpha-1A chain OS=Homo sapiens OX=9606 GN=TUBA1A PE=1 SV=1	798.285	86	34	700	2	451	50.1	5.06	1528.32	34	cell cycle OR cell proliferation;cell organization and biogenesis;transport;other biological processes	other membranes;cytosol;cytoskeleton;other cytoplasmic organelle;other cell component	cytoskeletal activity;other molecular function	Pf00091, Pf03953	7846	ENSG00000167552	TUBA1A	A8K0B8; G3V1U9; hsa:7846; P04687; P05209; Q71U36	Alzheimer's disease and miRNA effects; Pathogenic Escherichia coli infection; Parkin-ubiquitin proteasomal system pathway; Alzheimer's disease	HCMV Early Events; COPI-dependent Golgi-to-ER retrograde traffic; Separation of Sister Chromatids; MHC class II antigen presentation; Resolution of Sister Chromatid Cohesion; RHO GTPases Activate Formins; EML4 and NUDC in mitotic spindle formation; Kinesins; The role of GTSE1 in G2/M progression after G2 checkpoint; RHO GTPases activate IQGAPs; Translocation of SLC2A4 (GLUT4) to the plasma membra…	40	51	2.26967e+09	2.4198e+09	2.34436e+09	3.46706e+08	3.35331e+08	3.18906e+08
P13667	Protein disulfide-isomerase A4 OS=Homo sapiens OX=9606 GN=PDIA4 PE=1 SV=2	795.187	68	56	621	55	645	72.9	5.07	1408.34	56	stress response;transport;other biological processes	non-structural extracellular;ER/Golgi;other cell component	other molecular function	Pf00085, Pf13848	9601	ENSG00000155660	PDIA4	A8K4K6; hsa:9601; P13667; Q549T6			0	1	8.89576e+08	9.16983e+08	9.05316e+08	8.96446e+08	8.64298e+08	8.50271e+08
P07942	Laminin subunit beta-1 OS=Homo sapiens OX=9606 GN=LAMB1 PE=1 SV=2	784.404	51	59	535	59	1786	197.9	4.94	1108.57	59	cell adhesion;cell organization and biogenesis;developmental processes;other biological processes	non-structural extracellular;extracellular matrix;ER/Golgi;other cell component	signal transduction activity or receptor binding;extracellular structural activity;other molecular function	Pf00053, Pf00055	3912	ENSG00000091136	LAMB1	hsa:3912; P07942; Q14D91	Alpha 6 beta 4 signaling pathway; Complement system; Focal adhesion; Focal adhesion: PI3K-Akt-mTOR-signaling pathway; PI3K-Akt signaling pathway; Inflammatory response pathway; Small cell lung cancer; Malignant pleural mesothelioma	Degradation of the extracellular matrix; ECM proteoglycans; Non-integrin membrane-ECM interactions; Laminin interactions; MET activates PTK2 signaling; Regulation of Insulin-like Growth Factor (IGF) transport and uptake by Insulin-like Growth Factor Binding Proteins (IGFBPs); Post-translational protein phosphorylation; L1CAM interactions; EGR2 and SOX10-mediated initiation of Schwann cell myelina…	17	0	1.54881e+08	1.63198e+08	1.55016e+08	1.96325e+08	1.92072e+08	1.80735e+08
Q07065	Cytoskeleton-associated protein 4 OS=Homo sapiens OX=9606 GN=CKAP4 PE=1 SV=2	782.564	66	45	772	45	602	66	5.92	1982.53	45		plasma membrane;other membranes;cytosol;cytoskeleton;ER/Golgi;nucleus;other cytoplasmic organelle;other cell component			10970	ENSG00000136026	CKAP4	hsa:10970; Q07065; Q504S5; Q53ES6		Neutrophil degranulation; Regulation of Insulin-like Growth Factor (IGF) transport and uptake by Insulin-like Growth Factor Binding Proteins (IGFBPs); Post-translational protein phosphorylation; RND2 GTPase cycle; RND3 GTPase cycle; Surfactant metabolism	6	0	1.18875e+09	1.24252e+09	1.21668e+09	2.4366e+09	2.49037e+09	2.42551e+09
Q9BQE3	Tubulin alpha-1C chain OS=Homo sapiens OX=9606 GN=TUBA1C PE=1 SV=1	781.261	80	33	684	2	449	49.9	5.1	1537.15	33	cell cycle OR cell proliferation;cell organization and biogenesis;transport;other biological processes	cytoskeleton;nucleus;other cell component	cytoskeletal activity;other molecular function	Pf00091, Pf03953	84790	ENSG00000167553	TUBA1C	hsa:84790; Q9BQE3	Alzheimer's disease and miRNA effects; Pathogenic Escherichia coli infection; Parkin-ubiquitin proteasomal system pathway; VEGFA-VEGFR2 signaling pathway; Alzheimer's disease	Translocation of SLC2A4 (GLUT4) to the plasma membrane; Separation of Sister Chromatids; MHC class II antigen presentation; Resolution of Sister Chromatid Cohesion; HSP90 chaperone cycle for steroid hormone receptors (SHR) in the presence of ligand; RHO GTPases Activate Formins; COPI-mediated anterograde transport; COPI-independent Golgi-to-ER retrograde traffic; HCMV Early Events; Aggrephagy; EM…	35	1	9.74511e+07	1.1794e+08	1.34924e+08	2.1231e+07	2.03958e+07	1.81654e+07
P27824	Calnexin OS=Homo sapiens OX=9606 GN=CANX PE=1 SV=2	779.129	47	34	726	34	592	67.5	4.6	1625.49	34	stress response;transport;signal transduction;other biological processes	plasma membrane;other membranes;ER/Golgi;translational apparatus;other cell component	signal transduction activity or receptor binding;other molecular function	Pf00262	821	ENSG00000127022; ENSG00000283777	CANX	B2R5V8; B4DGP8; B4E2T8; D3DWQ3; D6R9K3; hsa:821; P27824		MHC class II antigen presentation; Antigen Presentation: Folding, assembly and peptide loading of class I MHC; Maturation of spike protein; Interleukin-35 Signalling; Interleukin-27 signaling; Assembly of Viral Components at the Budding Site; Calnexin/calreticulin cycle; Maturation of spike protein	8	0	7.99002e+08	7.94154e+08	7.80714e+08	1.13215e+09	1.13249e+09	1.08269e+09
Q01082	Spectrin beta chain, non-erythrocytic 1 OS=Homo sapiens OX=9606 GN=SPTBN1 PE=1 SV=2	770.473	45	77	267	73	2364	274.4	5.57	568.33	77	cell cycle OR cell proliferation;cell organization and biogenesis;protein metabolism;other metabolic processes;transport;signal transduction;other biological processes	plasma membrane;other membranes;cytosol;cytoskeleton;nucleus;other cell component	cytoskeletal activity;other molecular function	Pf00169, Pf00307, Pf00435	6711	ENSG00000115306	SPTBN1	B2RP63; hsa:6711; O60837; Q01082; Q16057; Q53R99; Q59ER3; Q8IX99	TGF-beta signaling pathway; Sudden infant death syndrome (SIDS) susceptibility pathways	RHOV GTPase cycle; COPI-mediated anterograde transport; RAF/MAP kinase cascade; NCAM signaling for neurite out-growth; Interaction between L1 and Ankyrins; RHOU GTPase cycle; Signaling by FLT3 fusion proteins; Sensory processing of sound by inner hair cells of the cochlea; Sensory processing of sound by outer hair cells of the cochlea; Nephrin family interactions	12	3	1.30412e+08	1.73835e+08	1.44746e+08	3.24995e+07	2.97247e+07	7.82204e+07
Q9Y4L1	Hypoxia up-regulated protein 1 OS=Homo sapiens OX=9606 GN=HYOU1 PE=1 SV=1	765.059	53	52	556	52	999	111.3	5.22	1348.48	52	stress response;transport;other biological processes	non-structural extracellular;ER/Golgi;other cell component	other molecular function	Pf00012	10525	ENSG00000149428; ENSG00000280682	HYOU1	A8C1Z0; B7Z909; hsa:10525; Q2I204; Q53H25; Q9Y4L1	VEGFA-VEGFR2 signaling pathway	XBP1(S) activates chaperone genes; Scavenging by Class F Receptors	3	0	4.1195e+08	4.18201e+08	4.08446e+08	4.51702e+08	4.24608e+08	4.17027e+08
Q7KZF4	Staphylococcal nuclease domain-containing protein 1 OS=Homo sapiens OX=9606 GN=SND1 PE=1 SV=1	761.535	66	49	393	49	910	101.9	7.17	911.17	49	RNA metabolism OR transcription;other metabolic processes;other biological processes	cytosol;nucleus;other cell component	nucleic acid binding activity;other molecular function	Pf00565, Pf00567	27044	ENSG00000197157	SND1	hsa:27044; Q13122; Q7KZF4; Q96AG0	VEGFA-VEGFR2 signaling pathway	Signaling by BRAF and RAF1 fusions	2	0	3.96268e+08	4.06693e+08	4.06747e+08	1.22215e+08	1.18803e+08	1.3343e+08
P14866	Heterogeneous nuclear ribonucleoprotein L OS=Homo sapiens OX=9606 GN=HNRNPL PE=1 SV=2	758.233	67	25	472	24	589	64.1	8.22	868.04	25	RNA metabolism OR transcription;other metabolic processes;other biological processes	nucleus;other cell component	nucleic acid binding activity	Pf00076, Pf11835, Pf13893	3191	ENSG00000104824; ENSG00000282947	HNRNPL	A6ND69; A6NIT8; hsa:3191; P14866; Q9H3P3	mRNA processing	mRNA Splicing - Major Pathway; Processing of Capped Intron-Containing Pre-mRNA	3	1	4.72235e+08	5.06754e+08	4.86158e+08	3.41316e+08	3.34726e+08	3.26226e+08
P09651	Heterogeneous nuclear ribonucleoprotein A1 OS=Homo sapiens OX=9606 GN=HNRNPA1 PE=1 SV=5	755.66	61	27	622	23	372	38.7	9.13	1577.24	27	RNA metabolism OR transcription;other metabolic processes;stress response;transport;other biological processes	nucleus;other cell component	nucleic acid binding activity;other molecular function	Pf00076, Pf11627	3178	ENSG00000135486	HNRNPA1	A8K4Z8; hsa:3178; P09651; Q3MIB7; Q6PJZ7	mRNA processing	mRNA Splicing - Major Pathway; FGFR2 alternative splicing; Processing of Capped Intron-Containing Pre-mRNA	4	0	8.45841e+08	9.34255e+08	9.17083e+08	4.79852e+08	4.97857e+08	4.87864e+08
P04350	Tubulin beta-4A chain OS=Homo sapiens OX=9606 GN=TUBB4A PE=1 SV=2	752.753	76	28	844	1	444	49.6	4.88	1816.43	28	cell cycle OR cell proliferation;cell organization and biogenesis;other biological processes	cytosol;cytoskeleton;other cell component	cytoskeletal activity;other molecular function	Pf00091, Pf03953	10382	ENSG00000104833	TUBB4A	B3KQP4; hsa:10382; P04350; Q969E5	Alzheimer's disease and miRNA effects; Pathogenic Escherichia coli infection; Parkin-ubiquitin proteasomal system pathway; Alzheimer's disease	COPI-dependent Golgi-to-ER retrograde traffic; Recycling pathway of L1; Separation of Sister Chromatids; The role of GTSE1 in G2/M progression after G2 checkpoint; Translocation of SLC2A4 (GLUT4) to the plasma membrane; Microtubule-dependent trafficking of connexons from Golgi to the plasma membrane; Gap junction assembly; MHC class II antigen presentation; Resolution of Sister Chromatid Cohesion…	40	1	2.12828e+07	2.18656e+07	2.23755e+07	2.24017e+06	1.74851e+06	1.69474e+06
Q13885	Tubulin beta-2A chain OS=Homo sapiens OX=9606 GN=TUBB2A PE=1 SV=1	748.344	74	34	851	7	445	49.9	4.89	2018.45	34	cell cycle OR cell proliferation;cell organization and biogenesis;developmental processes	cytoskeleton;other cell component	cytoskeletal activity;other molecular function	Pf00091, Pf03953	7280	ENSG00000137267	TUBB2A	hsa:7280; Q13885; Q6FGZ8; Q8IWR2	Alzheimer's disease and miRNA effects; Pathogenic Escherichia coli infection; Parkin-ubiquitin proteasomal system pathway; Alzheimer's disease	Recycling pathway of L1; COPI-dependent Golgi-to-ER retrograde traffic; Separation of Sister Chromatids; The role of GTSE1 in G2/M progression after G2 checkpoint; Translocation of SLC2A4 (GLUT4) to the plasma membrane; Microtubule-dependent trafficking of connexons from Golgi to the plasma membrane; Gap junction assembly; MHC class II antigen presentation; Resolution of Sister Chromatid Cohesion…	34	1	2.03706e+07	2.25958e+07	22384304	4.7425e+06	4.76486e+06	6.49267e+06
Q5JPE7	Nodal modulator 2 OS=Homo sapiens OX=9606 GN=NOMO2 PE=1 SV=1	746.098	61	50	472	3	1267	139.4	5.76	1036.65	50		other membranes;ER/Golgi;other cell component	other molecular function	Pf13620, Pf17802	283820	ENSG00000185164	NOMO2	hsa:283820; Q4G177; Q5JPE7			0	50	1.65542e+08	1.52669e+08	1.40869e+08	1.98994e+08	1.873e+08	1.85245e+08
P04075	Fructose-bisphosphate aldolase A OS=Homo sapiens OX=9606 GN=ALDOA PE=1 SV=2	730.699	80	28	572	25	364	39.4	8.09	1350.98	28	cell organization and biogenesis;other metabolic processes;other biological processes	non-structural extracellular;cytosol;cytoskeleton;other cell component	cytoskeletal activity;other molecular function	Pf00274	226	ENSG00000149925	ALDOA	B4DXI7; hsa:226; P04075; Q6FH76; Q6FI10; Q96B15; Q9BWD9; Q9UCN2	VEGFA-VEGFR2 signaling pathway; Clear cell renal cell carcinoma pathways; Aerobic glycolysis; 16p11.2 proximal deletion syndrome; Glycolysis and gluconeogenesis; Sudden infant death syndrome (SIDS) susceptibility pathways	Neutrophil degranulation; Platelet degranulation ; Glycolysis; Gluconeogenesis	10	5	1.21808e+09	1.25925e+09	1.23594e+09	6.3138e+08	5.70024e+08	5.84587e+08
P22626	Heterogeneous nuclear ribonucleoproteins A2/B1 OS=Homo sapiens OX=9606 GN=HNRNPA2B1 PE=1 SV=2	722.751	70	34	746	30	353	37.4	8.95	1854	34	cell organization and biogenesis;RNA metabolism OR transcription;other metabolic processes;transport;other biological processes	non-structural extracellular;nucleus;other cell component	nucleic acid binding activity;other molecular function	Pf00076	3181	ENSG00000122566	HNRNPA2B1	A0A024RA27; A0A024RA61; A8K064; hsa:3181; P22626; P22627; Q9UC98; Q9UDJ2	mRNA processing	mRNA Splicing - Major Pathway; Gene and protein expression by JAK-STAT signaling after Interleukin-12 stimulation; Processing of Capped Intron-Containing Pre-mRNA	4	4	1.56139e+09	1.63444e+09	1.61639e+09	1.13032e+09	1.11457e+09	1.1161e+09
P21796	Voltage-dependent anion-selective channel protein 1 OS=Homo sapiens OX=9606 GN=VDAC1 PE=1 SV=2	712.251	84	29	666	28	283	30.8	8.54	1310.15	29	cell-cell signaling;other metabolic processes;stress response;transport;other biological processes	plasma membrane;other membranes;mitochondrion;ER/Golgi	transporter activity;other molecular function	Pf01459	7416	ENSG00000213585	VDAC1	B3KVK4; D3DQ93; hsa:7416; P21796; Q5FVE7; Q9UIQ5; Q9UPL0	Alzheimer's disease and miRNA effects; Alzheimer's disease	Ub-specific processing proteases; Mitochondrial protein import; PINK1-PRKN Mediated Mitophagy; Mitochondrial calcium ion transport; Pyruvate metabolism	7	1	7.48725e+08	8.0288e+08	7.74706e+08	1.05325e+09	1.11966e+09	1.09378e+09
P27797	Calreticulin OS=Homo sapiens OX=9606 GN=CALR PE=1 SV=1	710.15	75	27	689	27	417	48.1	4.44	1264.53	27	cell organization and biogenesis;protein metabolism;other metabolic processes;stress response;transport;developmental processes;signal transduction;other biological processes	non-structural extracellular;extracellular matrix;plasma membrane;other membranes;cytosol;ER/Golgi;nucleus;other cytoplasmic organelle;other cell component	signal transduction activity or receptor binding;nucleic acid binding activity;other molecular function	Pf00262	811	ENSG00000179218	CALR	hsa:811; P27797; Q6IAT4; Q9UDG2	Androgen receptor signaling pathway; Complement system; Photodynamic therapy-induced unfolded protein response; VEGFA-VEGFR2 signaling pathway; Calcium regulation in cardiac cells	ER-Phagosome pathway; Scavenging by Class A Receptors; Scavenging by Class F Receptors; Antigen Presentation: Folding, assembly and peptide loading of class I MHC; Assembly of Viral Components at the Budding Site; ATF6 (ATF6-alpha) activates chaperone genes; Calnexin/calreticulin cycle	12	0	9.93037e+08	1002658122	9.83435e+08	1.11543e+09	1.05322e+09	1.06324e+09
Q15155	Nodal modulator 1 OS=Homo sapiens OX=9606 GN=NOMO1 PE=1 SV=5	710.107	62	49	456	2	1222	134.2	5.81	985.38	49		other membranes;ER/Golgi	translation activity;other molecular function	Pf13620, Pf17802	23420	ENSG00000103512; ENSG00000274779	NOMO1	hsa:23420; P78421; Q15155; Q8IW21; Q96DG0			0	0	315298	856933	752882	639990	1.19066e+06	783643
P42704	Leucine-rich PPR motif-containing protein, mitochondrial OS=Homo sapiens OX=9606 GN=LRPPRC PE=1 SV=3	702.692	55	63	508	63	1394	157.8	6.13	1008.97	63	transport;other biological processes	other membranes;cytoskeleton;mitochondrion;nucleus;other cell component	cytoskeletal activity;nucleic acid binding activity;other molecular function	Pf01535	10128	ENSG00000138095	LRPPRC	A0PJE3; A8K1V1; hsa:10128; P42704; Q53PC0; Q53QN7; Q6ZUD8; Q7Z7A6; Q96D84	Ciliary landscape	Respiratory electron transport; TP53 Regulates Metabolic Genes; Cytoprotection by HMOX1	4	0	3.01669e+08	3.16539e+08	3.04654e+08	2.34369e+08	2.29676e+08	2.13706e+08
P07355	Annexin A2 OS=Homo sapiens OX=9606 GN=ANXA2 PE=1 SV=2	691.178	81	43	744	43	339	38.6	7.75	1735.31	43	cell organization and biogenesis;transport;developmental processes;other biological processes	non-structural extracellular;extracellular matrix;plasma membrane;other membranes;cytosol;other cytoplasmic organelle;other cell component	transporter activity;enzyme regulator activity;cytoskeletal activity;other molecular function	Pf00191	302	ENSG00000182718	ANXA2	hsa:302; P07355; Q567R4; Q6N0B3; Q8TBV2; Q96DD5; Q9UDH8	Gastrin signaling pathway; CCL18 signaling pathway; Prostaglandin synthesis and regulation	Neutrophil degranulation; Smooth Muscle Contraction; Dissolution of Fibrin Clot; Gene and protein expression by JAK-STAT signaling after Interleukin-12 stimulation	7	0	2.01801e+09	2.08262e+09	2.0193e+09	2.49043e+09	2.41518e+09	2.41744e+09
Q13501	Sequestosome-1 OS=Homo sapiens OX=9606 GN=SQSTM1 PE=1 SV=1	682.109	86	24	529	24	440	47.7	5.22	1088.99	24	cell organization and biogenesis;protein metabolism;other metabolic processes;stress response;transport;signal transduction;other biological processes	cytosol;cytoskeleton;mitochondrion;ER/Golgi;nucleus;other cytoplasmic organelle;other cell component	signal transduction activity or receptor binding;kinase activity;other molecular function	Pf00564, Pf00569, Pf16577	8878	ENSG00000161011	SQSTM1	A6NFN7; B2R661; B3KUW5; hsa:8878; Q13446; Q13501; Q9BUV7; Q9BVS6; Q9UEU1	Regulation of toll-like receptor signaling pathway; IL-1 signaling pathway; RANKL/RANK signaling pathway; Brain-derived neurotrophic factor (BDNF) signaling pathway; Apoptosis-related network due to altered Notch3 in ovarian cancer; Nuclear receptors meta-pathway; NRF2 pathway; Interleukin-1 induced activation of NF-kB; Clear cell renal cell carcinoma pathways; CAMKK2 pathway; 7q11.23 copy number…	PINK1-PRKN Mediated Mitophagy; Interleukin-1 signaling; p75NTR recruits signalling complexes; NF-kB is activated and signals survival; NRIF signals cell death from the nucleus; Pexophagy; Signaling by ALK fusions and activated point mutants	19	0	1.80526e+08	1.78837e+08	1.85465e+08	6.75918e+08	6.24848e+08	6.12492e+08
P46821	Microtubule-associated protein 1B OS=Homo sapiens OX=9606 GN=MAP1B PE=1 SV=2	668.661	43	70	290	68	2468	270.5	4.81	506.94	70	cell organization and biogenesis;stress response;transport;developmental processes;other biological processes	plasma membrane;other membranes;cytosol;cytoskeleton;other cell component	cytoskeletal activity;other molecular function	Pf00414	4131	ENSG00000131711	MAP1B	A2BDK5; hsa:4131; P46821	Microtubule cytoskeleton regulation; Fragile X syndrome		2	2	1.44613e+08	1.58844e+08	1.49855e+08	7.29096e+07	7.273e+07	6.93366e+07
P06748	Nucleophosmin OS=Homo sapiens OX=9606 GN=NPM1 PE=1 SV=2	664.568	55	17	589	17	294	32.6	4.78	1400.8	17	cell cycle OR cell proliferation;cell organization and biogenesis;DNA metabolism;other metabolic processes;stress response;transport;signal transduction;other biological processes	cytosol;cytoskeleton;translational apparatus;nucleus;other cell component	enzyme regulator activity;translation activity;nucleic acid binding activity;other molecular function	Pf03066, Pf16276	4869	ENSG00000181163	NPM1	A8K3N7; B5BU00; D3DQL6; hsa:4869; P06748; P08693; Q12826; Q13440; Q13441; Q14115; Q5EU94; Q5EU95; Q5EU96; Q5EU97; Q5EU98; Q5EU99; Q6V962; Q8WTW5; Q96AT6; Q96DC4; Q96EA5; Q9BYG9; Q9UDJ7		ALK mutants bind TKIs; Signaling by ALK fusions and activated point mutants; Nuclear events stimulated by ALK signaling in cancer; TP53 regulates transcription of additional cell cycle genes whose exact role in the p53 pathway remain uncertain; Nuclear import of Rev protein; Deposition of new CENPA-containing nucleosomes at the centromere; SUMOylation of transcription cofactors; TFAP2A acts as a …	8	0	1.51775e+09	1.62767e+09	1.50984e+09	1.11049e+09	1.12588e+09	1.11982e+09
Q99798	Aconitate hydratase, mitochondrial OS=Homo sapiens OX=9606 GN=ACO2 PE=1 SV=2	664.341	63	39	393	39	780	85.4	7.61	919.15	39	other metabolic processes;stress response;developmental processes	cytosol;mitochondrion	other molecular function	Pf00330, Pf00694	50	ENSG00000100412	ACO2	hsa:50; O75809; Q5JZ41; Q6FHX0; Q8TAQ6; Q99798	Amino acid metabolism; Metabolic reprogramming in colon cancer; Fluoroacetic acid toxicity; TCA cycle (aka Krebs or citric acid cycle)	Mitochondrial protein import; Citric acid cycle (TCA cycle)	6	0	1.99959e+08	1.97631e+08	1.94029e+08	1.81681e+08	1.85326e+08	1.82333e+08
P40939	Trifunctional enzyme subunit alpha, mitochondrial OS=Homo sapiens OX=9606 GN=HADHA PE=1 SV=2	662.599	69	45	468	45	763	82.9	9.04	1091.45	45	other metabolic processes;other biological processes	other membranes;mitochondrion	other molecular function	Pf00378, Pf00725, Pf02737	3030	ENSG00000084754	HADHA	B2R7L4; B4DYP2; hsa:3030; P40939; Q16679; Q53T69; Q53TA2; Q96GT7; Q9UQC5	Fatty acid beta-oxidation; Mitochondrial long chain fatty acid beta-oxidation; Valproic acid pathway; Sudden infant death syndrome (SIDS) susceptibility pathways	Acyl chain remodeling of CL; mitochondrial fatty acid beta-oxidation of unsaturated fatty acids; Beta oxidation of decanoyl-CoA to octanoyl-CoA-CoA; Beta oxidation of octanoyl-CoA to hexanoyl-CoA; Beta oxidation of hexanoyl-CoA to butanoyl-CoA; Beta oxidation of myristoyl-CoA to lauroyl-CoA; Beta oxidation of lauroyl-CoA to decanoyl-CoA-CoA; Beta oxidation of palmitoyl-CoA to myristoyl-CoA	12	0	2.48348e+08	2.64119e+08	2.56247e+08	2.91777e+08	2.91884e+08	2.76161e+08
P11717	Cation-independent mannose-6-phosphate receptor OS=Homo sapiens OX=9606 GN=IGF2R PE=1 SV=3	662.239	42	75	424	75	2491	274.2	5.94	783.7	75	protein metabolism;other metabolic processes;transport;developmental processes;signal transduction;other biological processes	plasma membrane;other membranes;ER/Golgi;nucleus;other cytoplasmic organelle;other cell component	kinase activity;other molecular function	Pf00040, Pf00878	3482	ENSG00000197081	IGF2R	hsa:3482; P11717; Q7Z7G9; Q96PT5		Golgi Associated Vesicle Biogenesis; Neutrophil degranulation; Retrograde transport at the Trans-Golgi-Network; Cargo recognition for clathrin-mediated endocytosis	5	0	8.58137e+07	8.80982e+07	8.60219e+07	1.66424e+08	1.71343e+08	1.65629e+08
P53396	ATP-citrate synthase OS=Homo sapiens OX=9606 GN=ACLY PE=1 SV=3	653.624	60	55	423	55	1101	120.8	7.33	925.2	55	other metabolic processes	non-structural extracellular;plasma membrane;other membranes;cytosol;nucleus;other cytoplasmic organelle;other cell component	other molecular function	Pf00285, Pf00549, Pf02629, Pf16114	47	ENSG00000131473	ACLY	B4DIM0; B4E3P0; hsa:47; P53396; Q13037; Q9BRL0	Sterol regulatory element-binding proteins (SREBP) signaling; TCA cycle and deficiency of pyruvate dehydrogenase complex (PDHc); Fatty acid biosynthesis; Amino acid metabolism; Lipid metabolism pathway; Clear cell renal cell carcinoma pathways; Metabolic reprogramming in colon cancer	Neutrophil degranulation; Fatty acyl-CoA biosynthesis; ChREBP activates metabolic gene expression	10	0	3.74746e+08	3.99685e+08	3.91903e+08	1.04842e+08	9.98022e+07	1.01876e+08
P04843	Dolichyl-diphosphooligosaccharide--protein glycosyltransferase subunit 1 OS=Homo sapiens OX=9606 GN=RPN1 PE=1 SV=1	652.795	63	37	463	37	607	68.5	6.38	1099.56	37	protein metabolism;other metabolic processes	other membranes;cytosol;ER/Golgi;other cell component		Pf04597	6184	ENSG00000163902	RPN1	B2R5Z0; D3DNB6; hsa:6184; P04843; Q68DT1	Proteasome degradation	SRP-dependent cotranslational protein targeting to membrane; Asparagine N-linked glycosylation; Maturation of spike protein	4	0	4.23418e+08	4.41102e+08	4.12057e+08	6.79443e+08	6.96222e+08	6.64708e+08
P26599	Polypyrimidine tract-binding protein 1 OS=Homo sapiens OX=9606 GN=PTBP1 PE=1 SV=1	651.066	67	26	390	25	531	57.2	9.17	857.37	26	RNA metabolism OR transcription;other metabolic processes;other biological processes	nucleus	nucleic acid binding activity	Pf00076, Pf13893	5725	ENSG00000011304	PTBP1	hsa:5725; P26599; Q9BUQ0	mir-124 predicted interactions with cell cycle and differentiation ; mRNA processing	mRNA Splicing - Major Pathway; FGFR2 alternative splicing; Processing of Capped Intron-Containing Pre-mRNA	5	1	3.61942e+08	3.7417e+08	3.23261e+08	1.91542e+08	2.13134e+08	1.78836e+08
Q12906	Interleukin enhancer-binding factor 3 OS=Homo sapiens OX=9606 GN=ILF3 PE=1 SV=3	649.597	64	46	469	40	894	95.3	8.76	1016.6	46	protein metabolism;other metabolic processes;stress response;other biological processes	mitochondrion;nucleus;other cell component	nucleic acid binding activity	Pf00035, Pf07528	3609	ENSG00000129351	ILF3	A8K6F2; G5E9M5; hsa:3609; O43409; Q12906; Q6P1X1; Q86XY7; Q99544; Q99545; Q9BZH4; Q9BZH5; Q9NQ95; Q9NQ96; Q9NQ97; Q9NQ98; Q9NQ99; Q9NQA0; Q9NQA1; Q9NQA2; Q9NRN2; Q9NRN3; Q9NRN4; Q9UMZ9; Q9UN00; Q9UN84; Q9UNA2			0	7	5.02903e+08	5.22698e+08	4.97798e+08	3.78128e+08	3.77324e+08	3.72114e+08
P13010	X-ray repair cross-complementing protein 5 OS=Homo sapiens OX=9606 GN=XRCC5 PE=1 SV=3	643.403	64	40	426	40	732	82.7	5.81	861.12	40	cell cycle OR cell proliferation;cell organization and biogenesis;DNA metabolism;other metabolic processes;stress response;developmental processes;other biological processes	non-structural extracellular;plasma membrane;other membranes;cytosol;nucleus;other cell component	enzyme regulator activity;nucleic acid binding activity;other molecular function	Pf02735, Pf03730, Pf03731, Pf08785	7520	ENSG00000079246	XRCC5	A8K3X5; hsa:7520; P13010; Q0Z7V0; Q4VBQ5; Q53HH7; Q7M4N0; Q9UCQ0; Q9UCQ1	Non-homologous end joining; Male infertility; DNA repair pathways, full network; p53 transcriptional gene network	Neutrophil degranulation; Cytosolic sensors of pathogen-associated DNA ; Nonhomologous End-Joining (NHEJ); 2-LTR circle formation; IRF3-mediated induction of type I IFN	9	0	3.05284e+08	3.20952e+08	3.11769e+08	1.69832e+08	1.74313e+08	1.6818e+08
P12814	Alpha-actinin-1 OS=Homo sapiens OX=9606 GN=ACTN1 PE=1 SV=2	639.444	68	51	471	34	892	103	5.41	983.05	51	cell adhesion;cell organization and biogenesis;developmental processes;other biological processes	non-structural extracellular;plasma membrane;other membranes;cytosol;cytoskeleton;other cell component	signal transduction activity or receptor binding;cytoskeletal activity;nucleic acid binding activity;other molecular function	Pf00307, Pf00435, Pf08726	87	ENSG00000072110	ACTN1	B3V8S3; B4DHH3; B7TY16; hsa:87; P12814; Q1HE25; Q9BTN1	Arrhythmogenic right ventricular cardiomyopathy; Focal adhesion; Ebola virus pathway in host; MFAP5 effect on permeability and motility of endothelial cells via cytoskeleton rearrangement; Regulation of actin cytoskeleton	Nephrin family interactions; Platelet degranulation ; Syndecan interactions; RHOBTB2 GTPase cycle; RHOD GTPase cycle; RHOF GTPase cycle; Regulation of cytoskeletal remodeling and cell spreading by IPP complex components	12	0	1.2994e+08	1.33502e+08	1.35627e+08	5.65372e+07	5.93817e+07	5.99587e+07
P51659	Peroxisomal multifunctional enzyme type 2 OS=Homo sapiens OX=9606 GN=HSD17B4 PE=1 SV=3	628.519	62	38	423	38	736	79.6	8.84	980.95	38	other metabolic processes;developmental processes	cytosol;other cytoplasmic organelle	other molecular function	Pf00106, Pf01575, Pf02036	3295	ENSG00000133835	HSD17B4	B4DNV1; B4DVS5; E9PB82; F5HE57; hsa:3295; P51659	Steroid biosynthesis	TYSND1 cleaves peroxisomal proteins; Synthesis of bile acids and bile salts via 7alpha-hydroxycholesterol; alpha-linolenic acid (ALA) metabolism; Beta-oxidation of pristanoyl-CoA; Beta-oxidation of very long chain fatty acids	7	0	4.38546e+08	4.42892e+08	4.35754e+08	3.11542e+08	3.02641e+08	3.01268e+08
P16615	Sarcoplasmic/endoplasmic reticulum calcium ATPase 2 OS=Homo sapiens OX=9606 GN=ATP2A2 PE=1 SV=1	628.184	43	40	415	40	1042	114.7	5.34	1082.39	40	cell adhesion;cell organization and biogenesis;other metabolic processes;stress response;transport;signal transduction;other biological processes	plasma membrane;other membranes;cytosol;ER/Golgi;other cell component	signal transduction activity or receptor binding;transporter activity;other molecular function	Pf00122, Pf00689, Pf00690, Pf08282, Pf13246	488	ENSG00000174437	ATP2A2	A6NDN7; B4DF05; hsa:488; P16614; P16615; Q86VJ2	Alzheimer's disease and miRNA effects; Arrhythmogenic right ventricular cardiomyopathy; Endothelin pathways; Myometrial relaxation and contraction pathways; Alzheimer's disease; Calcium regulation in cardiac cells	Pre-NOTCH Processing in Golgi; Ion homeostasis; Ion transport by P-type ATPases; Reduction of cytosolic Ca++ levels	10	0	3.86488e+08	4.03371e+08	4.02239e+08	3.92307e+08	3.9151e+08	3.8323e+08
P04844	Dolichyl-diphosphooligosaccharide--protein glycosyltransferase subunit 2 OS=Homo sapiens OX=9606 GN=RPN2 PE=1 SV=3	626.424	63	28	363	28	631	69.2	5.69	921.05	28	protein metabolism;other metabolic processes;other biological processes	other membranes;ER/Golgi;nucleus;other cytoplasmic organelle	translation activity	Pf05817	6185	ENSG00000118705	RPN2	hsa:6185; P04844; Q5JYR6; Q6IBA5; Q96E21; Q9BUQ3; Q9UBE1	Proteasome degradation	SRP-dependent cotranslational protein targeting to membrane; Asparagine N-linked glycosylation; Maturation of spike protein	4	0	1.50363e+08	1.69402e+08	1.61527e+08	2.08828e+08	1.95541e+08	1.83085e+08
P29401	Transketolase OS=Homo sapiens OX=9606 GN=TKT PE=1 SV=3	625.831	73	33	419	33	623	67.8	7.66	928.49	33	other metabolic processes;other biological processes	other membranes;cytosol;ER/Golgi;nucleus;other cytoplasmic organelle	other molecular function	Pf00456, Pf02779, Pf02780	7086	ENSG00000163931	TKT	A8K089; B4DE31; E7EPA7; hsa:7086; P29401; Q8TBA3; Q96HH3	Pentose phosphate metabolism; VEGFA-VEGFR2 signaling pathway; Metabolic reprogramming in colon cancer; Thiamine metabolic pathways	Pentose phosphate pathway; Insulin effects increased synthesis of Xylulose-5-Phosphate	6	0	7.04118e+08	6.98387e+08	6.73315e+08	1.83684e+08	1.76428e+08	1.72856e+08
O75533	Splicing factor 3B subunit 1 OS=Homo sapiens OX=9606 GN=SF3B1 PE=1 SV=3	624.772	51	50	356	50	1304	145.7	7.09	716.7	50	cell organization and biogenesis;RNA metabolism OR transcription;other metabolic processes	nucleus	nucleic acid binding activity;other molecular function	Pf08920	23451	ENSG00000115524	SF3B1	E9PCH3; hsa:23451; O75533	mRNA processing	B-WICH complex positively regulates rRNA expression; mRNA Splicing - Major Pathway; mRNA Splicing - Minor Pathway	4	0	1.6738e+08	1.79973e+08	1.77435e+08	1.14434e+08	1.1434e+08	1.11994e+08
P43243	Matrin-3 OS=Homo sapiens OX=9606 GN=MATR3 PE=1 SV=2	620.944	49	36	385	36	847	94.6	6.25	947.14	36	stress response;developmental processes;other biological processes	other membranes;nucleus	nucleic acid binding activity;other molecular function		9782	ENSG00000015479	MATR3	B7ZAV5; D3DQC3; hsa:9782; P43243; Q9UHW0; Q9UQ27			0	0	4.72634e+08	4.91735e+08	4.66999e+08	2.94941e+08	2.70593e+08	2.74698e+08
Q13263	Transcription intermediary factor 1-beta OS=Homo sapiens OX=9606 GN=TRIM28 PE=1 SV=5	619.247	67	37	356	37	835	88.5	5.77	672.71	37	cell organization and biogenesis;protein metabolism;DNA metabolism;other metabolic processes;stress response;developmental processes;signal transduction;other biological processes	nucleus;other cell component	nucleic acid binding activity;kinase activity;other molecular function	Pf00628, Pf00643, Pf14634	10155	ENSG00000130726	TRIM28	hsa:10155; O00677; Q13263; Q7Z632; Q93040; Q96IM1	Corticotropin-releasing hormone signaling pathway; Mesodermal commitment pathway; ATM signaling in development and disease	HCMV Early Events; SUMOylation of transcription cofactors; Generic Transcription Pathway	6	0	3.00423e+08	3.18915e+08	3.02258e+08	1.88229e+08	1.99365e+08	1.85483e+08
P35354	Prostaglandin G/H synthase 2 OS=Homo sapiens OX=9606 GN=PTGS2 PE=1 SV=2	618.276	61	32	374	32	604	69	7.39	832.55	32	other metabolic processes;stress response;developmental processes;other biological processes	plasma membrane;other membranes;ER/Golgi;nucleus;other cell component	other molecular function	Pf00008, Pf03098	5743	ENSG00000073756	PTGS2	A8K802; hsa:5743; P35354; Q16876	Selenium micronutrient network; Eicosanoid synthesis; Alzheimer's disease and miRNA effects; Spinal cord injury; Aryl hydrocarbon receptor Netpath; Glucocorticoid receptor pathway; Nuclear receptors meta-pathway; Overview of nanoparticle effects; Photodynamic therapy-induced HIF-1 survival signaling; Photodynamic therapy-induced NF-kB survival signaling; Hepatitis C and hepatocellular carcinoma; …	Interleukin-4 and Interleukin-13 signaling; Interleukin-10 signaling; Synthesis of Prostaglandins (PG) and Thromboxanes (TX); Synthesis of 15-eicosatetraenoic acid derivatives; Biosynthesis of electrophilic ω-3 PUFA oxo-derivatives; Biosynthesis of DHA-derived SPMs; Nicotinamide salvaging; Biosynthesis of EPA-derived SPMs; Biosynthesis of DPAn-3 SPMs	31	0	5.15562e+07	6.42233e+07	5.23862e+07	5.45159e+08	5.52717e+08	5.35763e+08
P30101	Protein disulfide-isomerase A3 OS=Homo sapiens OX=9606 GN=PDIA3 PE=1 SV=4	603.86	79	44	544	43	505	56.7	6.35	1248.11	44	protein metabolism;stress response;other biological processes	non-structural extracellular;other membranes;ER/Golgi;other cytoplasmic organelle;other cell component	other molecular function	Pf00085, Pf13848	2923	ENSG00000167004	PDIA3	hsa:2923; P30101; Q13453; Q14255; Q8IYF8; Q9UMU7	Prion disease pathway	Antigen Presentation: Folding, assembly and peptide loading of class I MHC; ER-Phagosome pathway; Calnexin/calreticulin cycle	4	0	6.42138e+08	6.92603e+08	6.73967e+08	8.96372e+08	8.54584e+08	8.40835e+08
P61978	Heterogeneous nuclear ribonucleoprotein K OS=Homo sapiens OX=9606 GN=HNRNPK PE=1 SV=1	603.186	66	32	552	32	463	50.9	5.54	1283.14	32	RNA metabolism OR transcription;other metabolic processes;signal transduction;other biological processes	cytoskeleton;nucleus;other cell component	nucleic acid binding activity;other molecular function	Pf00013, Pf08067	3190	ENSG00000165119	HNRNPK	hsa:3190; P61978; Q07244; Q15671; Q59F98; Q5T6W4; Q60577; Q6IBN1; Q922Y7; Q96J62	mRNA processing; lncRNA in canonical Wnt signaling and colorectal cancer	HCMV Late Events; mRNA Splicing - Major Pathway; SUMOylation of RNA binding proteins; Processing of Capped Intron-Containing Pre-mRNA	6	0	8.98268e+08	9.4249e+08	9.05812e+08	5.15804e+08	5.00539e+08	4.97593e+08
P22314	Ubiquitin-like modifier-activating enzyme 1 OS=Homo sapiens OX=9606 GN=UBA1 PE=1 SV=3	598.854	60	43	355	43	1058	117.8	5.76	790.76	43	protein metabolism;other metabolic processes;stress response	cytosol;mitochondrion;nucleus;other cell component	other molecular function	Pf00899, Pf09358, Pf10585, Pf16190, Pf16191	7317	ENSG00000130985	UBA1	hsa:7317; P22314; Q5JRR8; Q96E13	Proteasome degradation; Parkin-ubiquitin proteasomal system pathway; Parkinson's disease pathway	Synthesis of active ubiquitin: roles of E1 and E2 enzymes; Antigen processing: Ubiquitination & Proteasome degradation	5	0	2.62552e+08	2.74774e+08	2.70464e+08	7.96415e+07	7.60859e+07	7.57885e+07
Q16891	MICOS complex subunit MIC60 OS=Homo sapiens OX=9606 GN=IMMT PE=1 SV=1	598.29	54	38	392	38	758	83.6	6.48	959.65	38	cell organization and biogenesis;other biological processes	other membranes;mitochondrion		Pf09731	10989	ENSG00000132305	IMMT	B1H0U5; B2R5N6; hsa:10989; Q14539; Q15092; Q16891; Q68D41; Q69HW5; Q6IBL0; Q7Z3X1; Q8TAJ5; Q9P0V2		Cristae formation	1	0	1.64293e+08	1.69988e+08	1.60323e+08	3.17064e+08	3.13403e+08	3.1644e+08
P19338	Nucleolin OS=Homo sapiens OX=9606 GN=NCL PE=1 SV=3	594.974	40	39	493	39	710	76.6	4.7	1115.29	39	developmental processes;other biological processes	nucleus;other cell component	nucleic acid binding activity;other molecular function	Pf00076	4691	ENSG00000115053	NCL	hsa:4691; P19338; Q53SK1; Q8NB06; Q9UCF0; Q9UDG1	Pathogenic Escherichia coli infection; VEGFA-VEGFR2 signaling pathway	Major pathway of rRNA processing in the nucleolus and cytosol	3	0	9.09795e+08	9.4421e+08	8.99976e+08	7.14582e+08	7.18693e+08	7.10314e+08
P49792	E3 SUMO-protein ligase RanBP2 OS=Homo sapiens OX=9606 GN=RANBP2 PE=1 SV=2	594.96	37	80	311	66	3224	358	6.2	533.45	80	protein metabolism;other metabolic processes;transport;other biological processes	other membranes;cytosol;mitochondrion;nucleus;other cell component	nucleic acid binding activity;other molecular function	Pf00160, Pf00638, Pf00641, Pf12185	5903	ENSG00000153201	RANBP2	hsa:5903; P49792; Q13074; Q15280; Q53TE2; Q59FH7		Separation of Sister Chromatids; Resolution of Sister Chromatid Cohesion; RHO GTPases Activate Formins; HCMV Early Events; EML4 and NUDC in mitotic spindle formation; ISG15 antiviral mechanism; NS1 Mediated Effects on Host Pathways; SUMOylation of DNA replication proteins; Amplification of signal from unattached kinetochores via a MAD2 inhibitory signal; Signaling by ALK fusions and activated poi…	34	13	1.66842e+08	1.44819e+08	1.40097e+08	9.09501e+07	8.22602e+07	8.05299e+07
Q15029	116 kDa U5 small nuclear ribonucleoprotein component OS=Homo sapiens OX=9606 GN=EFTUD2 PE=1 SV=1	592.792	65	49	368	47	972	109.4	5	834.01	49	RNA metabolism OR transcription;other metabolic processes;other biological processes	cytosol;nucleus;other cell component	nucleic acid binding activity;other molecular function	Pf00009, Pf00679, Pf03144, Pf03764, Pf14492, Pf16004	9343	ENSG00000108883	EFTUD2	B4DK30; B4DMC0; D3DX58; hsa:9343; K7EJ81; Q15029; Q9BUR0	mRNA processing; Ciliary landscape	mRNA Splicing - Major Pathway; mRNA Splicing - Minor Pathway	4	1	1.81409e+08	1.94001e+08	1.86526e+08	1.18737e+08	1.16645e+08	1.13484e+08
Q14764	Major vault protein OS=Homo sapiens OX=9606 GN=MVP PE=1 SV=4	590.213	58	42	400	42	893	99.3	5.48	838.28	42	transport;signal transduction;other biological processes	non-structural extracellular;cytosol;cytoskeleton;nucleus;other cell component	other molecular function	Pf01505, Pf11978, Pf17794, Pf17795, Pf17796	9961	ENSG00000013364	MVP	hsa:9961; Q14764; Q96BG4; Q9BPW6; Q9BQT1; Q9UBD1	16p11.2 proximal deletion syndrome	Neutrophil degranulation	2	0	1.53049e+08	1.61868e+08	1.58842e+08	1.44197e+08	1.365e+08	1.34042e+08
P31040	Succinate dehydrogenase [ubiquinone] flavoprotein subunit, mitochondrial OS=Homo sapiens OX=9606 GN=SDHA PE=1 SV=2	581.522	65	30	385	30	664	72.6	7.39	890.86	30	other metabolic processes;developmental processes	other membranes;mitochondrion;nucleus	other molecular function	Pf00890, Pf02910	6389	ENSG00000073578	SDHA	A8K5J6; B4DJ60; E9PBJ5; hsa:6389; P31040; Q16395; Q59GW8; Q8IW48; Q9UMY5	Electron transport chain: OXPHOS system in mitochondria; TCA cycle and deficiency of pyruvate dehydrogenase complex (PDHc); Amino acid metabolism; Nonalcoholic fatty liver disease; Mitochondrial complex II assembly; TCA cycle (aka Krebs or citric acid cycle)	Respiratory electron transport; Citric acid cycle (TCA cycle)	8	0	2.11471e+08	2.23098e+08	2.10488e+08	2.16057e+08	2.13201e+08	1.98814e+08
P34932	Heat shock 70 kDa protein 4 OS=Homo sapiens OX=9606 GN=HSPA4 PE=1 SV=4	581.373	62	43	359	40	840	94.3	5.19	773.56	43	cell organization and biogenesis;stress response;transport	non-structural extracellular;cytosol;mitochondrion;nucleus	other molecular function	Pf00012	3308	ENSG00000170606	HSPA4	hsa:3308; O95756; P34932; Q2TAL4; Q9BUK9	Parkin-ubiquitin proteasomal system pathway	Regulation of HSF1-mediated heat shock response	2	3	2.40688e+08	2.49451e+08	2.44933e+08	94990425	9.15899e+07	9.15475e+07
P78371	T-complex protein 1 subunit beta OS=Homo sapiens OX=9606 GN=CCT2 PE=1 SV=4	578.072	73	38	307	38	535	57.5	6.46	844.69	38	cell organization and biogenesis;transport;other biological processes	non-structural extracellular;cytosol;cytoskeleton;other cytoplasmic organelle;other cell component	other molecular function	Pf00118	10576	ENSG00000166226	CCT2	A8K402; B5BTY7; B7Z243; B7Z7K4; B7ZAT2; hsa:10576; P78371; Q14D36; Q6IAT3	16p11.2 proximal deletion syndrome	Neutrophil degranulation; Association of TriC/CCT with target proteins during biosynthesis; Cooperation of PDCL (PhLP1) and TRiC/CCT in G-protein beta folding; Formation of tubulin folding intermediates by CCT/TriC; Prefoldin mediated transfer of substrate to CCT/TriC; RHOBTB2 GTPase cycle; Folding of actin by CCT/TriC; BBSome-mediated cargo-targeting to cilium; RHOBTB1 GTPase cycle	10	0	3.05721e+08	3.08312e+08	2.9762e+08	9.65917e+07	9.74453e+07	1.00873e+08
P68366	Tubulin alpha-4A chain OS=Homo sapiens OX=9606 GN=TUBA4A PE=1 SV=1	574.485	58	23	560	5	448	49.9	5.06	1286.95	23	cell cycle OR cell proliferation;cell organization and biogenesis	non-structural extracellular;cytosol;cytoskeleton;other cell component	cytoskeletal activity;other molecular function	Pf00091, Pf03953	7277	ENSG00000127824	TUBA4A	A8MUB1; B3KNQ6; hsa:7277; P05215; P68366	Alzheimer's disease and miRNA effects; Pathogenic Escherichia coli infection; Parkin-ubiquitin proteasomal system pathway; Alzheimer's disease	HCMV Early Events; Separation of Sister Chromatids; The role of GTSE1 in G2/M progression after G2 checkpoint; MHC class II antigen presentation; HSP90 chaperone cycle for steroid hormone receptors (SHR) in the presence of ligand; Recruitment of NuMA to mitotic centrosomes; COPI-mediated anterograde transport; COPI-independent Golgi-to-ER retrograde traffic; Regulation of PLK1 Activity at G2/M Tr…	41	0	1.77073e+08	1.82559e+08	1.75128e+08	2.85414e+07	2.6983e+07	2.59834e+07
P0DMV9	Heat shock 70 kDa protein 1B OS=Homo sapiens OX=9606 GN=HSPA1B PE=1 SV=1	572.738	57	32	425	20	641	70	5.66	988	32	RNA metabolism OR transcription;other metabolic processes;stress response;transport;other biological processes	non-structural extracellular;plasma membrane;other membranes;cytosol;cytoskeleton;mitochondrion;ER/Golgi;nucleus;other cell component	signal transduction activity or receptor binding;other molecular function	Pf00012	3303; 3304	ENSG00000204388; ENSG00000212866; ENSG00000224501; ENSG00000231555; ENSG00000232804	HSPA1B	B4E3B6; hsa:3303; hsa:3304; P08107; P0DMV9; P19790; Q5JQI4; Q5SP17; Q9UQL9; Q9UQM0	Apoptosis modulation and signaling; Parkin-ubiquitin proteasomal system pathway; MAPK signaling pathway; Apoptosis modulation by HSP70; VEGFA-VEGFR2 signaling pathway	Neutrophil degranulation; HSP90 chaperone cycle for steroid hormone receptors (SHR) in the presence of ligand; Regulation of HSF1-mediated heat shock response; Attenuation phase	10	11	2.40856e+08	2.45126e+08	2.37282e+08	1.60708e+08	1.57085e+08	1.55166e+08
Q9P2E9	Ribosome-binding protein 1 OS=Homo sapiens OX=9606 GN=RRBP1 PE=1 SV=5	569.657	38	43	335	43	1410	152.4	8.6	857.35	43	protein metabolism;other metabolic processes;transport	other membranes;ER/Golgi;translational apparatus	other molecular function	Pf05104	6238	ENSG00000125844	RRBP1	A0A0A0MRV0; A2A2S6; A6NCN6; hsa:6238; O75300; O75301; Q5W165; Q96SB2; Q9BWP1; Q9H476; Q9P2E9	Ectoderm differentiation	Signaling by ALK fusions and activated point mutants	2	0	2.99935e+08	3.03459e+08	2.97961e+08	1.41986e+08	1.34199e+08	1.31217e+08
P07339	Cathepsin D OS=Homo sapiens OX=9606 GN=CTSD PE=1 SV=1	568.265	66	27	488	27	412	44.5	6.54	920.26	27	protein metabolism;other metabolic processes;other biological processes	other membranes;other cytoplasmic organelle;other cell component	other molecular function	Pf00026, Pf07966	1509	ENSG00000117984	CTSD	hsa:1509; P07339; Q6IB57	Prolactin signaling pathway	Neutrophil degranulation; MHC class II antigen presentation; Estrogen-dependent gene expression; Collagen degradation; Metabolism of Angiotensinogen to Angiotensins	6	0	6.69302e+08	6.60428e+08	6.44675e+08	6.41944e+08	6.07776e+08	6.16608e+08
Q14980	Nuclear mitotic apparatus protein 1 OS=Homo sapiens OX=9606 GN=NUMA1 PE=1 SV=2	561.439	42	63	245	63	2115	238.1	5.78	544.18	63	cell cycle OR cell proliferation;cell organization and biogenesis;other biological processes	plasma membrane;other membranes;cytosol;cytoskeleton;ER/Golgi;nucleus;other cell component	cytoskeletal activity;other molecular function		4926	ENSG00000137497	NUMA1	H0YH75; hsa:4926; Q14980; Q14981; Q9BTE9	Ectoderm differentiation; Ectoderm differentiation	Recruitment of NuMA to mitotic centrosomes; Mitotic Prophase	4	0	2.42173e+08	2.56065e+08	2.47034e+08	3.79316e+08	3.5637e+08	3.65774e+08
P05556	Integrin beta-1 OS=Homo sapiens OX=9606 GN=ITGB1 PE=1 SV=2	559.82	49	33	481	33	798	88.4	5.39	1008.39	33	cell adhesion;cell cycle OR cell proliferation;cell organization and biogenesis;other metabolic processes;stress response;transport;developmental processes;signal transduction;other biological processes	plasma membrane;other membranes;other cytoplasmic organelle;other cell component	signal transduction activity or receptor binding;cytoskeletal activity;other molecular function	Pf00362, Pf07965, Pf07974, Pf08725, Pf17205, Pf18372	3688	ENSG00000150093	ITGB1	A8K6N2; D3DRX9; D3DRY3; D3DRY4; D3DRY5; hsa:3688; P05556; P78466; P78467; Q13089; Q13090; Q13091; Q13212; Q14622; Q14647; Q29RW2; Q7Z3V1; Q8WUM6	Integrin-mediated cell adhesion; Prolactin signaling pathway; Neural crest differentiation; Arrhythmogenic right ventricular cardiomyopathy; Pathogenic Escherichia coli infection; Primary focal segmental glomerulosclerosis (FSGS); Mammary gland development pathway - Embryonic development (Stage 1 of 4); Focal adhesion; Hepatocyte growth factor receptor signaling; RAC1/PAK1/p38/MMP2 pathway; TGF-b…	RHO GTPases Activate Formins; HCMV Early Events; CHL1 interactions; Signal transduction by L1; RHOG GTPase cycle; RAC2 GTPase cycle; RAC3 GTPase cycle; RAC1 GTPase cycle; ECM proteoglycans; Immunoregulatory interactions between a Lymphoid and a non-Lymphoid cell; Integrin cell surface interactions; Potential therapeutics for SARS; Interleukin-4 and Interleukin-13 signaling; Syndecan interactions;…	49	0	2.95676e+08	3.09629e+08	3.03352e+08	5.71682e+08	5.71958e+08	5.6604e+08
P08195	4F2 cell-surface antigen heavy chain OS=Homo sapiens OX=9606 GN=SLC3A2 PE=1 SV=3	559.729	57	34	446	34	630	68	5.01	1048.62	34	other metabolic processes;transport;other biological processes	plasma membrane;other membranes;nucleus;other cytoplasmic organelle;other cell component	transporter activity;nucleic acid binding activity;other molecular function	Pf00128, Pf16028	6520	ENSG00000168003	SLC3A2	hsa:6520; P08195; Q13543	Ferroptosis; Proximal tubule transport; Malignant pleural mesothelioma	Tryptophan catabolism; Basigin interactions; Amino acid transport across the plasma membrane; Defective SLC7A7 causes lysinuric protein intolerance (LPI)	7	0	3.9356e+08	3.77231e+08	3.67698e+08	6.29567e+08	6.15064e+08	5.81299e+08
Q14195	Dihydropyrimidinase-related protein 3 OS=Homo sapiens OX=9606 GN=DPYSL3 PE=1 SV=1	551.754	78	31	335	27	570	61.9	6.49	802.85	31	cell organization and biogenesis;stress response;developmental processes;other biological processes	non-structural extracellular;cytosol;cytoskeleton;ER/Golgi;other cell component	cytoskeletal activity;other molecular function	Pf01979	1809	ENSG00000113657	DPYSL3	B3SXQ8; hsa:1809; Q14195; Q93012		CRMPs in Sema3A signaling	1	6	3.90361e+08	4.24276e+08	4.07139e+08	1.37337e+08	1.43406e+08	1.40038e+08
P52272	Heterogeneous nuclear ribonucleoprotein M OS=Homo sapiens OX=9606 GN=HNRNPM PE=1 SV=3	543.354	57	38	476	38	730	77.5	8.7	1058.49	38	RNA metabolism OR transcription;other metabolic processes;stress response	nucleus;other cell component	nucleic acid binding activity;other molecular function	Pf00076, Pf11532	4670	ENSG00000099783	HNRNPM	hsa:4670; P52272; Q15584; Q8WZ44; Q96H56; Q9BWL9; Q9Y492	mRNA processing	mRNA Splicing - Major Pathway; FGFR2 alternative splicing; Processing of Capped Intron-Containing Pre-mRNA	4	0	7.74041e+08	8.7608e+08	8.42565e+08	4.86266e+08	5.20519e+08	5.05723e+08
P49411	Elongation factor Tu, mitochondrial OS=Homo sapiens OX=9606 GN=TUFM PE=1 SV=2	543.131	73	32	364	32	452	49.5	7.61	954.07	32	protein metabolism;other metabolic processes;other biological processes	mitochondrion;other cell component	nucleic acid binding activity;other molecular function	Pf00009, Pf03143, Pf03144	7284	ENSG00000178952	TUFM	hsa:7284; O15276; P49411	16p11.2 distal deletion syndrome	Mitochondrial translation elongation	2	0	5.20162e+08	5.24172e+08	5.2117e+08	3.85758e+08	3.59864e+08	3.62173e+08
P46940	Ras GTPase-activating-like protein IQGAP1 OS=Homo sapiens OX=9606 GN=IQGAP1 PE=1 SV=1	541.786	49	59	280	59	1657	189.1	6.48	585.58	59	cell organization and biogenesis;developmental processes;signal transduction;other biological processes	plasma membrane;other membranes;cytosol;cytoskeleton;nucleus;other cell component	enzyme regulator activity;cytoskeletal activity;other molecular function	Pf00307, Pf00612, Pf00616, Pf03836	8826	ENSG00000140575	IQGAP1	A7MBM3; hsa:8826; P46940	VEGFA-VEGFR2 signaling pathway; Ebola virus pathway in host; Ciliary landscape; EGF/EGFR signaling pathway; Regulation of actin cytoskeleton; G13 signaling pathway	Neutrophil degranulation; Signaling by BRAF and RAF1 fusions; Glucagon-like Peptide-1 (GLP1) regulates insulin secretion; RHOC GTPase cycle; RHOA GTPase cycle; CDC42 GTPase cycle; RAC1 GTPase cycle; RHOQ GTPase cycle; RHO GTPases activate IQGAPs; RAC2 GTPase cycle; RHOV GTPase cycle; RHOU GTPase cycle; Nephrin family interactions; Signaling by moderate kinase activity BRAF mutants; Paradoxical ac…	25	0	1.9121e+08	1.96541e+08	1.94259e+08	5.2592e+07	5.48176e+07	4.88558e+07
P07814	Bifunctional glutamate/proline--tRNA ligase OS=Homo sapiens OX=9606 GN=EPRS1 PE=1 SV=5	540.847	53	61	251	61	1512	170.5	7.33	481.28	61	cell organization and biogenesis;protein metabolism;RNA metabolism OR transcription;other metabolic processes;stress response;other biological processes	plasma membrane;other membranes;cytosol;other cell component	nucleic acid binding activity;other molecular function	Pf00043, Pf00458, Pf00587, Pf00749, Pf03129, Pf03950, Pf09180	2058	ENSG00000136628	EPRS1	A0AVA9; B9EGH3; hsa:2058; P07814; Q05BP6; Q05DF8; Q5DSM1; Q5H9S5; Q6PD57; Q86X73	Parkinson's disease pathway; VEGFA-VEGFR2 signaling pathway; Amino acid metabolism	Cytosolic tRNA aminoacylation; tRNA modification in the nucleus and cytosol; Selenoamino acid metabolism	6	0	1.69062e+08	1.69839e+08	1.7127e+08	4.60087e+07	4.48941e+07	4.33979e+07
P09874	Poly [ADP-ribose] polymerase 1 OS=Homo sapiens OX=9606 GN=PARP1 PE=1 SV=4	539.744	56	45	343	45	1014	113	8.88	780.03	45	cell organization and biogenesis;protein metabolism;DNA metabolism;RNA metabolism OR transcription;other metabolic processes;stress response;developmental processes;signal transduction;other biological processes	mitochondrion;nucleus;other cell component	nucleic acid binding activity;other molecular function	Pf00533, Pf00644, Pf00645, Pf02877, Pf05406, Pf08063	142	ENSG00000143799	PARP1	B1ANJ4; hsa:142; P09874; Q8IUZ9	Corticotropin-releasing hormone signaling pathway; Nanoparticle triggered regulated necrosis; Fas ligand pathway and stress induction of heat shock proteins; NAD metabolism, sirtuins and aging; NAD+ metabolism; NAD+ biosynthetic pathways; Breast cancer pathway; Acute viral myocarditis; Joubert syndrome; Male infertility; Base excision repair; IL-18 signaling pathway; DNA repair pathways, full net…	SUMOylation of DNA damage response and repair proteins; HDR through MMEJ (alt-NHEJ); Formation of Incision Complex in GG-NER; Downregulation of SMAD2/3:SMAD4 transcriptional activity; DNA Damage Recognition in GG-NER; vRNA Synthesis; POLB-Dependent Long Patch Base Excision Repair; Dual Incision in GG-NER	23	0	2.21439e+08	2.2522e+08	2.25012e+08	1.37011e+08	1.35392e+08	1.33375e+08
Q16881	Thioredoxin reductase 1, cytoplasmic OS=Homo sapiens OX=9606 GN=TXNRD1 PE=1 SV=3	537.411	59	30	298	29	649	70.9	7.39	692.62	30	cell cycle OR cell proliferation;developmental processes;signal transduction;other biological processes	cytosol;mitochondrion;nucleus;other cell component	other molecular function	Pf00462, Pf02852, Pf07992	7296	ENSG00000198431	TXNRD1	B7Z1F4; B7Z3Y8; B7Z904; E9PMY9; F5H780; hsa:7296; Q16881; Q6FI31; Q6VB40; Q6VB41; Q6VB42; Q6VBP2; Q6VBP3; Q6VBP4; Q6VBP5; Q6VBP9; Q6VBQ0; Q6YNQ1; Q76P53; Q7LA96; Q8WVC8; Q99475; Q9UES8; Q9UH79	Selenium micronutrient network; Selenium micronutrient network ; Selenium micronutrient network; Nuclear receptors meta-pathway; NRF2 pathway; Oxidative stress response; Ferroptosis	Interconversion of nucleotide di- and triphosphates; PPARA activates gene expression; TP53 Regulates Metabolic Genes; Detoxification of Reactive Oxygen Species; Metabolism of ingested H2SeO4 and H2SeO3 into H2Se; Uptake and function of diphtheria toxin; Metabolism of ingested MeSeO2H into MeSeH	14	1	2.06169e+08	2.13442e+08	2.01382e+08	1.66344e+08	1.56773e+08	1.53578e+08
Q9UQ35	Serine/arginine repetitive matrix protein 2 OS=Homo sapiens OX=9606 GN=SRRM2 PE=1 SV=2	536.131	23	43	321	43	2752	299.4	12.06	662.31	43	RNA metabolism OR transcription;other metabolic processes	nucleus	nucleic acid binding activity;other molecular function	Pf08312	23524	ENSG00000167978	SRRM2	A6NKB9; D3DU97; hsa:23524; O15038; O94803; Q6NSL3; Q6PIM3; Q6PK40; Q8IW17; Q96GY7; Q9P0G1; Q9UHA8; Q9UQ35; Q9UQ36; Q9UQ37; Q9UQ38; Q9UQ40		mRNA Splicing - Major Pathway	1	0	1.53719e+08	1.68982e+08	1.62133e+08	1.14215e+08	1.21803e+08	1.19042e+08
P09622	Dihydrolipoyl dehydrogenase, mitochondrial OS=Homo sapiens OX=9606 GN=DLD PE=1 SV=2	534.804	63	25	336	25	509	54.1	7.85	835.43	25	protein metabolism;other metabolic processes;developmental processes;other biological processes	cytoskeleton;mitochondrion;nucleus;other cytoplasmic organelle;other cell component	other molecular function	Pf02852, Pf07992	1738	ENSG00000091140	DLD	B2R5X0; B4DHG0; B4DT69; hsa:1738; P09622; Q14131; Q14167; Q59EV8; Q8WTS4	Fatty acid beta-oxidation; TCA cycle and deficiency of pyruvate dehydrogenase complex (PDHc); Amino acid metabolism; 7q11.23 copy number variation syndrome; Neuroinflammation and glutamatergic signaling; Glycolysis and gluconeogenesis; TCA cycle (aka Krebs or citric acid cycle)	Lysine catabolism; Regulation of pyruvate dehydrogenase (PDH) complex; Signaling by Retinoic Acid; Citric acid cycle (TCA cycle); Branched-chain amino acid catabolism; Glycine degradation	15	0	2.24959e+08	2.17978e+08	2.17222e+08	3.23198e+08	2.96495e+08	2.94881e+08
P26038	Moesin OS=Homo sapiens OX=9606 GN=MSN PE=1 SV=3	533.639	65	39	405	28	577	67.8	6.4	877.53	39	cell adhesion;cell cycle OR cell proliferation;cell organization and biogenesis;developmental processes;other biological processes	plasma membrane;other membranes;cytosol;cytoskeleton;other cell component	signal transduction activity or receptor binding;cytoskeletal activity;nucleic acid binding activity;other molecular function	Pf00373, Pf00769, Pf09379, Pf09380, Pf20492	4478	ENSG00000147065	MSN	hsa:4478; P26038	Glial cell differentiation; AGE/RAGE pathway; 16p11.2 proximal deletion syndrome; Regulation of actin cytoskeleton	Signaling by ALK fusions and activated point mutants; Recycling pathway of L1; Gene and protein expression by JAK-STAT signaling after Interleukin-12 stimulation; Sensory processing of sound by outer hair cells of the cochlea; Sensory processing of sound by inner hair cells of the cochlea	9	11	4.96383e+08	5.09337e+08	4.96904e+08	1.94786e+08	1.92987e+08	1.85753e+08
Q12931	Heat shock protein 75 kDa, mitochondrial OS=Homo sapiens OX=9606 GN=TRAP1 PE=1 SV=3	528.162	58	39	340	38	704	80.1	8.21	828.06	39	other biological processes	other membranes;mitochondrion;nucleus	signal transduction activity or receptor binding;other molecular function	Pf00183, Pf02518	10131	ENSG00000126602	TRAP1	B4DR68; D3DUC8; F5H897; hsa:10131; O43642; O75235; Q12931; Q9UHL5	TNF-alpha signaling pathway; TGF-beta signaling pathway	Respiratory electron transport	3	0	1.90149e+08	1.96707e+08	1.91641e+08	2.04989e+08	2.08207e+08	2.03069e+08
Q92598	Heat shock protein 105 kDa OS=Homo sapiens OX=9606 GN=HSPH1 PE=1 SV=1	525.696	61	41	319	38	858	96.8	5.39	646.23	41	stress response;other biological processes	non-structural extracellular;cytosol;cytoskeleton;nucleus;other cell component	cytoskeletal activity;other molecular function	Pf00012	10808	ENSG00000120694	HSPH1	B4DYH1; hsa:10808; O95739; Q5TBM6; Q5TBM7; Q5TBM8; Q92598; Q9UPC4		Regulation of HSF1-mediated heat shock response; Scavenging by Class F Receptors	2	1	174712256	1.79608e+08	1.7495e+08	7.0685e+07	7.34944e+07	7.24785e+07
P00367	Glutamate dehydrogenase 1, mitochondrial OS=Homo sapiens OX=9606 GN=GLUD1 PE=1 SV=2	517.048	59	30	376	30	558	61.4	7.8	848.42	30	other metabolic processes;other biological processes	mitochondrion;ER/Golgi;other cell component	other molecular function	Pf00208, Pf02812	2746	ENSG00000148672	GLUD1	B3KV55; B4DGN5; hsa:2746; P00367; Q5TBU3	VEGFA-VEGFR2 signaling pathway; Amino acid metabolism; Metabolic reprogramming in colon cancer; 22q11.2 copy number variation syndrome; Amino acid metabolism pathway excerpt: histidine catabolism extension	Transcriptional activation of mitochondrial biogenesis; Glutamate and glutamine metabolism	7	0	1.88965e+08	2.03472e+08	1.97419e+08	3.16742e+08	3.23727e+08	3.17246e+08
P08758	Annexin A5 OS=Homo sapiens OX=9606 GN=ANXA5 PE=1 SV=2	510.523	85	31	586	31	320	35.9	5.05	1273.6	31	stress response;signal transduction;other biological processes	non-structural extracellular;cytosol;other cell component	enzyme regulator activity;other molecular function	Pf00191	308	ENSG00000164111	ANXA5	D3DNW7; hsa:308; P08758; Q6FHB3; Q6FI16; Q8WV69; Q9UDH9	Apoptosis-related network due to altered Notch3 in ovarian cancer; Interactions between LOXL4 and oxidative stress pathway; Prostaglandin synthesis and regulation	Platelet degranulation	4	0	8.47438e+08	9.44378e+08	8.98722e+08	1.13985e+09	1.15095e+09	1.1448e+09
Q15393	Splicing factor 3B subunit 3 OS=Homo sapiens OX=9606 GN=SF3B3 PE=1 SV=4	510.269	48	40	302	40	1217	135.5	5.26	706.14	40	RNA metabolism OR transcription;other metabolic processes;other biological processes	nucleus	nucleic acid binding activity;other molecular function	Pf03178, Pf10433	23450	ENSG00000189091	SF3B3	hsa:23450; Q15393; Q6NTI8; Q96GC0; Q9BPY2; Q9UFX7; Q9UJ29	mRNA processing	mRNA Splicing - Major Pathway; mRNA Splicing - Minor Pathway	3	0	1.62713e+08	1.71467e+08	1.66152e+08	1.08828e+08	1.08665e+08	1.04897e+08
P04083	Annexin A1 OS=Homo sapiens OX=9606 GN=ANXA1 PE=1 SV=2	510.12	71	30	427	30	346	38.7	7.02	1130.33	30	cell-cell signaling;cell organization and biogenesis;protein metabolism;other metabolic processes;stress response;transport;developmental processes;signal transduction;other biological processes	non-structural extracellular;plasma membrane;other membranes;cytosol;cytoskeleton;mitochondrion;nucleus;other cytoplasmic organelle;other cell component	signal transduction activity or receptor binding;enzyme regulator activity;nucleic acid binding activity;other molecular function	Pf00191	301	ENSG00000135046	ANXA1	B5BU38; hsa:301; P04083	Integrated breast cancer pathway; Spinal cord injury; VEGFA-VEGFR2 signaling pathway; Prostaglandin synthesis and regulation	G alpha (q) signalling events; Interleukin-4 and Interleukin-13 signaling; G alpha (i) signalling events; Smooth Muscle Contraction; Formyl peptide receptors bind formyl peptides and many other ligands	9	0	7.33126e+08	7.75544e+08	7.64738e+08	1.01817e+09	1.03829e+09	1.02779e+09
P34897	Serine hydroxymethyltransferase, mitochondrial OS=Homo sapiens OX=9606 GN=SHMT2 PE=1 SV=3	505.119	74	34	379	33	504	56	8.53	916.05	34	cell organization and biogenesis;protein metabolism;other metabolic processes;stress response;other biological processes	other membranes;cytosol;cytoskeleton;mitochondrion;nucleus;other cell component	nucleic acid binding activity;other molecular function	Pf00464	6472	ENSG00000182199	SHMT2	B7Z9F1; E7EQ19; E7EU43; hsa:6472; O00740; P34897; Q8N1A5	Glycine metabolism; Vitamin B12 metabolism; Folate metabolism; One-carbon metabolism; Trans-sulfuration and one-carbon metabolism; One-carbon metabolism and related pathways; Clear cell renal cell carcinoma pathways; Metabolic reprogramming in colon cancer; Neuroinflammation and glutamatergic signaling	RHOG GTPase cycle; Metabolism of folate and pterines	11	1	4.69601e+08	4.76206e+08	4.59086e+08	5.57972e+08	5.48323e+08	5.55641e+08
P00558	Phosphoglycerate kinase 1 OS=Homo sapiens OX=9606 GN=PGK1 PE=1 SV=3	502.669	79	31	351	31	417	44.6	8.1	873.98	31	protein metabolism;other metabolic processes;stress response;other biological processes	non-structural extracellular;other membranes;cytosol	kinase activity;other molecular function	Pf00162	5230	ENSG00000102144	PGK1	A8K4W6; B7Z7A9; hsa:5230; P00558; Q5J7W1; Q6IBT6; Q8NI87	Cori cycle; Photodynamic therapy-induced HIF-1 survival signaling; VEGFA-VEGFR2 signaling pathway; Clear cell renal cell carcinoma pathways; Metabolic reprogramming in colon cancer; Aerobic glycolysis; Glycolysis in senescence; Glycolysis and gluconeogenesis	Glycolysis; Gluconeogenesis; Manipulation of host energy metabolism	11	0	5.32277e+08	5.56062e+08	5.3691e+08	1.8108e+08	1.92409e+08	1.87348e+08
Q16555	Dihydropyrimidinase-related protein 2 OS=Homo sapiens OX=9606 GN=DPYSL2 PE=1 SV=1	501.565	66	27	211	24	572	62.3	6.38	477.82	27	cell organization and biogenesis;other metabolic processes;transport;developmental processes;signal transduction;other biological processes	plasma membrane;other membranes;cytosol;cytoskeleton	cytoskeletal activity;other molecular function	Pf01979	1808	ENSG00000092964	DPYSL2	A8K5H2; B4DR31; D3DSS7; hsa:1808; O00424; Q16555	Microtubule cytoskeleton regulation; Brain-derived neurotrophic factor (BDNF) signaling pathway	Recycling pathway of L1; CRMPs in Sema3A signaling	4	0	1.36629e+08	1.31489e+08	1.45007e+08	3.29344e+07	3.21981e+07	2.88597e+07
Q9NYU2	UDP-glucose:glycoprotein glucosyltransferase 1 OS=Homo sapiens OX=9606 GN=UGGT1 PE=1 SV=3	501.025	45	48	373	47	1555	177.1	5.63	706.37	48	protein metabolism;other metabolic processes;stress response;other biological processes	ER/Golgi;other cell component	other molecular function	Pf06427, Pf18400, Pf18401, Pf18402, Pf18403, Pf18404	56886	ENSG00000136731	UGGT1	hsa:56886; Q53QP2; Q53SL3; Q8IW30; Q9H8I4; Q9NYU2	IL-18 signaling pathway	ER Quality Control Compartment (ERQC)	2	1	9.57866e+07	1.02379e+08	9.61158e+07	9.84279e+07	8.96536e+07	9.28179e+07
P12956	X-ray repair cross-complementing protein 6 OS=Homo sapiens OX=9606 GN=XRCC6 PE=1 SV=2	500.225	64	40	345	40	609	69.8	6.64	818.52	40	cell organization and biogenesis;DNA metabolism;other metabolic processes;stress response;developmental processes;other biological processes	non-structural extracellular;cytosol;nucleus;other cell component	nucleic acid binding activity;other molecular function	Pf02037, Pf02735, Pf03730, Pf03731	2547	ENSG00000196419	XRCC6	B1AHC8; hsa:2547; P12956; Q6FG89; Q9UCQ2; Q9UCQ3	Non-homologous end joining; DNA repair pathways, full network	Neutrophil degranulation; Cytosolic sensors of pathogen-associated DNA ; 2-LTR circle formation; Nonhomologous End-Joining (NHEJ); IRF3-mediated induction of type I IFN	7	0	3.07183e+08	3.30896e+08	3.13971e+08	1.86748e+08	1.85379e+08	1.7961e+08
P17301	Integrin alpha-2 OS=Homo sapiens OX=9606 GN=ITGA2 PE=1 SV=1	499.382	44	39	432	39	1181	129.2	5.31	885.09	39	cell adhesion;cell cycle OR cell proliferation;cell organization and biogenesis;stress response;developmental processes;signal transduction;other biological processes	plasma membrane;other membranes;nucleus;other cell component	signal transduction activity or receptor binding;other molecular function	Pf00092, Pf01839, Pf08441	3673	ENSG00000164171	ITGA2	hsa:3673; P17301; Q14595	Integrin-mediated cell adhesion; Arrhythmogenic right ventricular cardiomyopathy; Interleukin-11 signaling pathway; Complement system; Focal adhesion; TGF-beta signaling pathway; Focal adhesion: PI3K-Akt-mTOR-signaling pathway; PI3K-Akt signaling pathway; Ebola virus pathway in host; Small cell lung cancer; Malignant pleural mesothelioma	Integrin cell surface interactions; ECM proteoglycans; Syndecan interactions; CHL1 interactions; Laminin interactions; MET activates PTK2 signaling; Platelet Adhesion to exposed collagen	18	0	3.1137e+08	2.97085e+08	3.15967e+08	4.28821e+08	4.45205e+08	4.26536e+08
P55265	Double-stranded RNA-specific adenosine deaminase OS=Homo sapiens OX=9606 GN=ADAR PE=1 SV=4	498.222	41	39	274	39	1226	136	8.65	567.14	39	cell organization and biogenesis;RNA metabolism OR transcription;other metabolic processes;stress response;transport;developmental processes;other biological processes	nucleus;other cell component	nucleic acid binding activity;other molecular function	Pf00035, Pf02137, Pf02295	103	ENSG00000160710	ADAR	B1AQQ9; B1AQR0; D3DV76; hsa:103; O15223; O43859; O43860; P55265; Q9BYM3; Q9BYM4	Cytosolic DNA-sensing pathway	Interferon alpha/beta signaling; C6 deamination of adenosine; Formation of editosomes by ADAR proteins	4	0	1.35657e+08	1.37432e+08	1.32385e+08	8.35391e+07	8.30587e+07	7.44764e+07
P06756	Integrin alpha-V OS=Homo sapiens OX=9606 GN=ITGAV PE=1 SV=2	496.8	54	47	341	47	1048	116	5.68	756.07	47	cell adhesion;other metabolic processes;transport;developmental processes;signal transduction;other biological processes	plasma membrane;other membranes;cytosol;other cell component	signal transduction activity or receptor binding;transporter activity;other molecular function	Pf00357, Pf01839, Pf08441	3685	ENSG00000138448	ITGAV	A0AV67; B0LPF4; B7Z883; B7ZLX0; D3DPG8; E7EWZ6; hsa:3685; P06756; Q53SK4; Q59EB7; Q6LD15	Osteopontin signaling; Integrin-mediated cell adhesion; Arrhythmogenic right ventricular cardiomyopathy; Primary focal segmental glomerulosclerosis (FSGS); Focal adhesion; Osteoblast signaling; MFAP5-mediated ovarian cancer cell motility and invasiveness; VEGFA-VEGFR2 signaling pathway; Focal adhesion: PI3K-Akt-mTOR-signaling pathway; PI3K-Akt signaling pathway; Ebola virus pathway in host; MFAP5…	Neutrophil degranulation; Integrin cell surface interactions; ECM proteoglycans; Syndecan interactions; Molecules associated with elastic fibres; VEGFA-VEGFR2 Pathway; Signal transduction by L1; Laminin interactions; Cross-presentation of particulate exogenous antigens (phagosomes); PECAM1 interactions	28	0	7.55602e+07	8.31718e+07	7.56428e+07	1.59309e+08	1.50657e+08	1.4386e+08
P11413	Glucose-6-phosphate 1-dehydrogenase OS=Homo sapiens OX=9606 GN=G6PD PE=1 SV=4	493.717	68	32	399	32	515	59.2	6.84	848.77	32	other metabolic processes;stress response;developmental processes;other biological processes	plasma membrane;other membranes;cytosol;cytoskeleton;nucleus;other cell component	other molecular function	Pf00479, Pf02781	2539	ENSG00000160211	G6PD	D3DWX9; hsa:2539; P11413; Q16000; Q16765; Q8IU70; Q8IU88; Q8IUA6; Q96PQ2	Glutathione metabolism; Pentose phosphate metabolism; Cori cycle; Vitamin D receptor pathway; Nuclear receptors meta-pathway; NRF2 pathway; ATM signaling in development and disease ; Metabolic reprogramming in colon cancer; Vitamin D-sensitive calcium signaling in depression; NAD metabolism in oncogene-induced senescence and mitochondrial dysfunction-associated senescence; Glycolysis in senescenc…	TP53 Regulates Metabolic Genes; Pentose phosphate pathway	14	0	3.63114e+08	3.76799e+08	3.70519e+08	1.42992e+08	1.42813e+08	1.3981e+08
Q13509	Tubulin beta-3 chain OS=Homo sapiens OX=9606 GN=TUBB3 PE=1 SV=2	491.003	80	27	546	8	450	50.4	4.93	1215.31	27	cell cycle OR cell proliferation;cell organization and biogenesis;developmental processes;signal transduction	cytoskeleton;other cell component	signal transduction activity or receptor binding;cytoskeletal activity;other molecular function	Pf00091, Pf03953	10381	ENSG00000258947	TUBB3	A8K854; hsa:10381; Q13509; Q9BTZ0; Q9BW10	Alzheimer's disease and miRNA effects; Pathogenic Escherichia coli infection; Parkin-ubiquitin proteasomal system pathway; Exercise-induced circadian regulation; Alzheimer's disease	Recycling pathway of L1; COPI-dependent Golgi-to-ER retrograde traffic; Separation of Sister Chromatids; The role of GTSE1 in G2/M progression after G2 checkpoint; Translocation of SLC2A4 (GLUT4) to the plasma membrane; Microtubule-dependent trafficking of connexons from Golgi to the plasma membrane; Gap junction assembly; MHC class II antigen presentation; Resolution of Sister Chromatid Cohesion…	35	3	4.31347e+07	4.64836e+07	4.57674e+07	6.70428e+06	6.5387e+06	5.84091e+06
P46459	Vesicle-fusing ATPase OS=Homo sapiens OX=9606 GN=NSF PE=1 SV=3	490.507	68	47	253	47	744	82.5	6.95	529.39	47	cell organization and biogenesis;transport;other biological processes	plasma membrane;other membranes;cytosol;ER/Golgi;other cell component	signal transduction activity or receptor binding;other molecular function	Pf00004, Pf02359, Pf02933, Pf17862	4905	ENSG00000073969; ENSG00000276262; ENSG00000278174	NSF	A8K2D9; B4DFA2; hsa:4905; P46459; Q8N6D7; Q9UKZ2	Synaptic vesicle pathway; Brain-derived neurotrophic factor (BDNF) signaling pathway	COPI-mediated anterograde transport; COPII-mediated vesicle transport; Intra-Golgi traffic; Retrograde transport at the Trans-Golgi-Network; COPI-dependent Golgi-to-ER retrograde traffic; Trafficking of GluR2-containing AMPA receptors	8	0	1.78783e+08	1.93258e+08	1.95496e+08	7.60295e+07	7.34335e+07	6.71333e+07
Q99460	26S proteasome non-ATPase regulatory subunit 1 OS=Homo sapiens OX=9606 GN=PSMD1 PE=1 SV=2	489.557	55	36	242	36	953	105.8	5.39	565.76	36	protein metabolism;other metabolic processes;other biological processes	non-structural extracellular;cytosol;nucleus;other cytoplasmic organelle;other cell component	enzyme regulator activity;other molecular function	Pf01851, Pf13646, Pf18004	5707	ENSG00000173692	PSMD1	B8ZZH9; hsa:5707; Q24JU0; Q53TI2; Q6GMU5; Q6P2P4; Q6PJM7; Q6PKG9; Q86VU1; Q8IV79; Q99460	Proteasome degradation; Alzheimer's disease and miRNA effects; Parkin-ubiquitin proteasomal system pathway; Alzheimer's disease	Separation of Sister Chromatids; The role of GTSE1 in G2/M progression after G2 checkpoint; ER-Phagosome pathway; Neutrophil degranulation; FCERI mediated NF-kB activation; Downstream TCR signaling; Antigen processing: Ubiquitination & Proteasome degradation; Activation of NF-kappaB in B cells; Oxygen-dependent proline hydroxylation of Hypoxia-inducible Factor Alpha; Cross-presentation of soluble…	62	0	1.44962e+08	1.50781e+08	1.41466e+08	6.7218e+07	6.32043e+07	6.36922e+07
Q15084	Protein disulfide-isomerase A6 OS=Homo sapiens OX=9606 GN=PDIA6 PE=1 SV=1	479.026	65	24	327	24	440	48.1	5.08	838.24	24	other biological processes	non-structural extracellular;plasma membrane;other membranes;cytosol;ER/Golgi;other cell component	other molecular function	Pf00085	10130	ENSG00000143870	PDIA6	B3KY95; B5MCQ5; B7Z254; B7Z4M8; F8WA83; hsa:10130; Q15084; Q53RC7; Q6ZSH5; Q99778	Photodynamic therapy-induced unfolded protein response; VEGFA-VEGFR2 signaling pathway	Regulation of Insulin-like Growth Factor (IGF) transport and uptake by Insulin-like Growth Factor Binding Proteins (IGFBPs); Post-translational protein phosphorylation; XBP1(S) activates chaperone genes	5	0	3.47348e+08	3.8253e+08	3.52091e+08	4.70256e+08	4.57397e+08	4.39387e+08
P31930	Cytochrome b-c1 complex subunit 1, mitochondrial OS=Homo sapiens OX=9606 GN=UQCRC1 PE=1 SV=3	478.637	63	24	290	24	480	52.6	6.37	742.01	24	other metabolic processes;transport;other biological processes	other membranes;mitochondrion	transporter activity;other molecular function	Pf00675, Pf05193	7384	ENSG00000010256	UQCRC1	B2R7R8; hsa:7384; P31930; Q96DD2	Electron transport chain: OXPHOS system in mitochondria; Nonalcoholic fatty liver disease; Mitochondrial complex III assembly	Respiratory electron transport	4	0	1.08201e+08	1.18869e+08	1.203e+08	1.6322e+08	1.46864e+08	1.57579e+08
P53621	Coatomer subunit alpha OS=Homo sapiens OX=9606 GN=COPA PE=1 SV=2	476.27	51	45	224	45	1224	138.3	7.66	438	45	transport;signal transduction	non-structural extracellular;other membranes;cytosol;ER/Golgi;other cell component	signal transduction activity or receptor binding;other molecular function	Pf00400, Pf04053, Pf06957, Pf12894	1314	ENSG00000122218	COPA	hsa:1314; P53621; Q5T201; Q8IXZ9		COPI-mediated anterograde transport; COPI-dependent Golgi-to-ER retrograde traffic	2	0	1.47998e+08	1.55381e+08	1.59422e+08	1.03602e+08	1.05182e+08	1.01125e+08
P17844	Probable ATP-dependent RNA helicase DDX5 OS=Homo sapiens OX=9606 GN=DDX5 PE=1 SV=1	475.947	59	37	462	28	614	69.1	8.92	873.22	37	RNA metabolism OR transcription;other metabolic processes;developmental processes;signal transduction;other biological processes	cytosol;nucleus;other cell component	nucleic acid binding activity;other molecular function	Pf00270, Pf00271, Pf08061	1655	ENSG00000108654	DDX5	B4DLW8; B5BU21; D3DU32; E7ETL9; hsa:1655; O75681; P17844; Q53Y61	Ciliary landscape	mRNA Splicing - Major Pathway; SUMOylation of transcription cofactors; Estrogen-dependent gene expression; Replication of the SARS-CoV-1 genome; Replication of the SARS-CoV-2 genome	6	0	3.56185e+08	3.79267e+08	3.7615e+08	1.71132e+08	1.69809e+08	1.67546e+08
Q13423	NAD(P) transhydrogenase, mitochondrial OS=Homo sapiens OX=9606 GN=NNT PE=1 SV=3	473.562	38	39	328	39	1086	113.8	8.09	688.38	39	other metabolic processes;transport;other biological processes	other membranes;mitochondrion	transporter activity;other molecular function	Pf01262, Pf02233, Pf05222, Pf12769	23530	ENSG00000112992	NNT	hsa:23530; Q13423; Q16796; Q2TB60; Q8N3V4		Citric acid cycle (TCA cycle)	1	0	1.24072e+08	1.32904e+08	1.29481e+08	2.48453e+08	2.44496e+08	2.45427e+08
O75083	WD repeat-containing protein 1 OS=Homo sapiens OX=9606 GN=WDR1 PE=1 SV=4	471.916	71	30	201	30	606	66.2	6.65	423.29	30	cell organization and biogenesis;developmental processes;other biological processes	non-structural extracellular;plasma membrane;other membranes;cytosol;cytoskeleton;other cell component	cytoskeletal activity	Pf00400	9948	ENSG00000071127	WDR1	A8K6E9; A8MPU4; hsa:9948; O75083; O75313; Q8N6E5; Q9UG05; Q9UG78; Q9UQE0	Hypertrophy model	Platelet degranulation	2	0	1.45549e+08	1.5249e+08	1.51204e+08	2.84268e+07	2.87056e+07	2.8093e+07
Q99832	T-complex protein 1 subunit eta OS=Homo sapiens OX=9606 GN=CCT7 PE=1 SV=2	468.509	74	32	319	32	543	59.3	7.65	715.04	32	transport;other biological processes	cytosol;cytoskeleton;other cell component	other molecular function	Pf00118	10574	ENSG00000135624	CCT7	A8K7E6; A8MWI8; B7WNW9; B7Z4T9; B7Z4Z7; hsa:10574; O14871; Q6FI26; Q99832	VEGFA-VEGFR2 signaling pathway; 16p11.2 proximal deletion syndrome	Formation of tubulin folding intermediates by CCT/TriC; Association of TriC/CCT with target proteins during biosynthesis; RHOBTB2 GTPase cycle; RHOBTB1 GTPase cycle; Prefoldin mediated transfer of substrate to CCT/TriC; Cooperation of PDCL (PhLP1) and TRiC/CCT in G-protein beta folding; Folding of actin by CCT/TriC	9	0	2.58996e+08	2.68205e+08	2.53429e+08	8.94119e+07	8.74868e+07	8.9596e+07
Q15293	Reticulocalbin-1 OS=Homo sapiens OX=9606 GN=RCN1 PE=1 SV=1	468.235	59	20	256	20	331	38.9	5	523.16	20		ER/Golgi	other molecular function	Pf13202	5954	ENSG00000049449	RCN1	B7Z1M1; D3DR00; hsa:5954; Q15293	VEGFA-VEGFR2 signaling pathway	Regulation of Insulin-like Growth Factor (IGF) transport and uptake by Insulin-like Growth Factor Binding Proteins (IGFBPs); Post-translational protein phosphorylation	3	0	1.94638e+08	2.06013e+08	1.95238e+08	1.85976e+08	1.8573e+08	1.91596e+08
P54886	Delta-1-pyrroline-5-carboxylate synthase OS=Homo sapiens OX=9606 GN=ALDH18A1 PE=1 SV=2	468.07	64	41	309	41	795	87.2	7.12	677.56	41	other metabolic processes	other membranes;mitochondrion	kinase activity;other molecular function	Pf00171, Pf00696	5832	ENSG00000059573	ALDH18A1	B2R5Q4; B7Z350; B7Z5X8; B7ZLP1; D3DR44; hsa:5832; O95952; P54886; Q3KQU2; Q5T566; Q5T567; Q9UM72	Amino acid metabolism		1	0	1.3715e+08	1.38411e+08	1.32119e+08	1.52287e+08	1.50104e+08	1.34169e+08
Q14974	Importin subunit beta-1 OS=Homo sapiens OX=9606 GN=KPNB1 PE=1 SV=2	467.641	44	29	260	29	876	97.1	4.78	568.25	29	cell cycle OR cell proliferation;cell organization and biogenesis;transport;signal transduction;other biological processes	non-structural extracellular;other membranes;cytosol;ER/Golgi;nucleus;other cell component	other molecular function	Pf00514, Pf03810	3837	ENSG00000108424	KPNB1	B7ZAV6; D3DTT3; hsa:3837; Q14637; Q14974; Q53XN2; Q96J27	Sterol regulatory element-binding proteins (SREBP) signaling; 22q11.2 copy number variation syndrome	Neutrophil degranulation; ISG15 antiviral mechanism; NS1 Mediated Effects on Host Pathways; Assembly of the ORC complex at the origin of replication; Nuclear import of Rev protein; Postmitotic nuclear pore complex (NPC) reformation; Apoptosis induced DNA fragmentation; Transport of Ribonucleoproteins into the Host Nucleus; Initiation of Nuclear Envelope (NE) Reformation; Regulation of cholesterol…	13	0	3.00208e+08	3.13641e+08	3.01616e+08	1.07296e+08	1.02825e+08	1.05527e+08
Q15582	Transforming growth factor-beta-induced protein ig-h3 OS=Homo sapiens OX=9606 GN=TGFBI PE=1 SV=1	465.297	61	34	262	34	683	74.6	7.71	524.25	34	cell adhesion;cell cycle OR cell proliferation;cell organization and biogenesis;developmental processes;other biological processes	non-structural extracellular;extracellular matrix;plasma membrane;other membranes;ER/Golgi	signal transduction activity or receptor binding;extracellular structural activity;other molecular function	Pf02469	7045	ENSG00000120708	TGFBI	D3DQB1; hsa:7045; O14471; O14472; O14476; O43216; O43217; O43218; O43219; Q15582; Q53XM1		Amyloid fiber formation	1	0	5.65195e+07	5.80968e+07	5.72985e+07	1.71651e+08	1.66442e+08	1.84506e+08
Q8N766	ER membrane protein complex subunit 1 OS=Homo sapiens OX=9606 GN=EMC1 PE=1 SV=1	464.156	51	32	288	32	993	111.7	7.66	671.02	32	cell organization and biogenesis	other membranes;ER/Golgi;other cell component		Pf07774, Pf13360	23065	ENSG00000127463	EMC1	A8K6F3; hsa:23065; Q14700; Q5TG62; Q63HL0; Q63HL3; Q8N766; Q8NBH8			0	0	7.14888e+07	7.59115e+07	7.56606e+07	1.00727e+08	9.4848e+07	9.17385e+07
P04264	Keratin, type II cytoskeletal 1 OS=Homo sapiens OX=9606 GN=KRT1 PE=1 SV=6	463.979	58	39	306	35	644	66	8.12	704.28	39	cell organization and biogenesis;protein metabolism;other metabolic processes;stress response;developmental processes;other biological processes	non-structural extracellular;plasma membrane;other membranes;cytosol;cytoskeleton;other cell component	bone, tooth or skin structural activity;other molecular function	Pf00038, Pf16208, Pf16210	3848	ENSG00000167768	KRT1	B2RA01; hsa:3848; P04264; P85925; P86104; Q14720; Q6GSJ0; Q9H298	Corticotropin-releasing hormone signaling pathway	Neutrophil degranulation; Formation of the cornified envelope	4	5	4.59582e+08	4.87542e+08	4.73907e+08	1.39381e+08	1.40815e+08	1.32369e+08
Q02809	Procollagen-lysine,2-oxoglutarate 5-dioxygenase 1 OS=Homo sapiens OX=9606 GN=PLOD1 PE=1 SV=2	459.578	64	38	293	38	727	83.5	6.95	592.4	38	protein metabolism;other metabolic processes;stress response;other biological processes	other membranes;ER/Golgi;other cell component	other molecular function	Pf03171	5351	ENSG00000083444	PLOD1	B4DR87; hsa:5351; Q02809; Q96AV9; Q9H132	Type I collagen synthesis in the context of osteogenesis imperfecta	Collagen biosynthesis and modifying enzymes	2	0	1.25471e+08	1.35959e+08	1.32613e+08	1.2759e+08	1.31497e+08	1.27279e+08
P16435	NADPH--cytochrome P450 reductase OS=Homo sapiens OX=9606 GN=POR PE=1 SV=2	456.778	62	31	279	31	677	76.6	5.58	600.26	31	protein metabolism;other metabolic processes;other biological processes	other membranes;cytosol;mitochondrion;ER/Golgi;other cell component	other molecular function	Pf00175, Pf00258, Pf00667	5447	ENSG00000127948	POR	hsa:5447; P16435; Q16455; Q197M5; Q8N181; Q9H3M8; Q9UDT3	Oxidation by cytochrome P450	Cytochrome P450 - arranged by substrate type	2	0	1.25835e+08	1.25919e+08	1.20697e+08	1.09633e+08	1.11248e+08	1.0256e+08
Q9Y6N5	Sulfide:quinone oxidoreductase, mitochondrial OS=Homo sapiens OX=9606 GN=SQOR PE=1 SV=1	455.701	74	29	274	29	450	49.9	9.11	626.8	29	other metabolic processes	other membranes;mitochondrion	other molecular function	Pf07992	58472	ENSG00000137767	SQOR	hsa:58472; Q9UQM8; Q9Y6N5		Sulfide oxidation to sulfate	1	0	9.05589e+07	1.0654e+08	1.0222e+08	1.59591e+08	1.56868e+08	1.45494e+08
Q02218	2-oxoglutarate dehydrogenase, mitochondrial OS=Homo sapiens OX=9606 GN=OGDH PE=1 SV=3	451.523	61	49	310	49	1023	115.9	6.86	545	49	protein metabolism;other metabolic processes;developmental processes	other membranes;mitochondrion;nucleus;other cell component	other molecular function	Pf00676, Pf02779, Pf16078, Pf16870	4967	ENSG00000105953	OGDH	B4E2U9; D3DVL0; E9PBM1; hsa:4967; Q02218; Q96DD3; Q9UDX0	TCA cycle and deficiency of pyruvate dehydrogenase complex (PDHc); Amino acid metabolism; Thiamine metabolic pathways; Tryptophan metabolism; 7q11.23 copy number variation syndrome; TCA cycle (aka Krebs or citric acid cycle)	Citric acid cycle (TCA cycle); Glyoxylate metabolism and glycine degradation; Lysine catabolism	9	0	1.14788e+08	1.20514e+08	1.12035e+08	1.40929e+08	1.40325e+08	1.39532e+08
O60568	Multifunctional procollagen lysine hydroxylase and glycosyltransferase LH3 OS=Homo sapiens OX=9606 GN=PLOD3 PE=1 SV=1	451.35	65	37	344	37	738	84.7	6.05	723.16	37	cell organization and biogenesis;protein metabolism;other metabolic processes;developmental processes;other biological processes	non-structural extracellular;extracellular matrix;other membranes;ER/Golgi	other molecular function	Pf03171	8985	ENSG00000106397	PLOD3	B2R6W6; hsa:8985; O60568; Q540C3	VEGFA-VEGFR2 signaling pathway; IL-18 signaling pathway	Collagen biosynthesis and modifying enzymes	3	0	1.60745e+08	1.72903e+08	1.7422e+08	1.61482e+08	1.55813e+08	1.51422e+08
P51991	Heterogeneous nuclear ribonucleoprotein A3 OS=Homo sapiens OX=9606 GN=HNRNPA3 PE=1 SV=2	450.185	46	25	321	23	378	39.6	9.01	836.09	25	RNA metabolism OR transcription;other metabolic processes;transport	nucleus;other cell component	transporter activity;nucleic acid binding activity	Pf00076	220988	ENSG00000170144	HNRNPA3	D3DPF4; hsa:220988; P51991; Q53RW7; Q6URK5		mRNA Splicing - Major Pathway; Processing of Capped Intron-Containing Pre-mRNA	2	0	2.63188e+08	2.6434e+08	2.61901e+08	1.98048e+08	1.85019e+08	1.84492e+08
Q06830	Peroxiredoxin-1 OS=Homo sapiens OX=9606 GN=PRDX1 PE=1 SV=1	447.98	72	20	401	17	199	22.1	8.13	957.13	20	cell cycle OR cell proliferation;other metabolic processes;stress response;developmental processes;other biological processes	cytosol;nucleus;other cell component	other molecular function	Pf00578, Pf10417	5052	ENSG00000117450	PRDX1	B5BU26; D3DPZ8; hsa:5052; P35703; Q06830; Q2V576; Q5T154; Q5T155	Androgen receptor signaling pathway; Selenium micronutrient network; Nuclear receptors meta-pathway; NRF2 pathway	TP53 Regulates Metabolic Genes; Detoxification of Reactive Oxygen Species; Deregulated CDK5 triggers multiple neurodegenerative pathways in Alzheimer's disease models	7	4	1.0585e+09	1.07998e+09	1.05309e+09	4.29995e+08	4.42395e+08	4.3689e+08
P04181	Ornithine aminotransferase, mitochondrial OS=Homo sapiens OX=9606 GN=OAT PE=1 SV=1	447.469	74	28	313	28	439	48.5	7.03	716.77	28	other metabolic processes;other biological processes	mitochondrion;nucleus;other cell component	other molecular function	Pf00202	4942	ENSG00000065154	OAT	D3DRF0; hsa:4942; P04181; Q16068; Q16069; Q68CS0; Q6IAV9; Q9UD03	Amino acid metabolism; 22q11.2 copy number variation syndrome	Glutamate and glutamine metabolism	3	0	2.79467e+08	2.76417e+08	2.71923e+08	2.07096e+08	1.94234e+08	1.91972e+08
P49257	Protein ERGIC-53 OS=Homo sapiens OX=9606 GN=LMAN1 PE=1 SV=2	447.126	40	19	263	19	510	57.5	6.77	511.23	19	cell organization and biogenesis;stress response;transport;other biological processes	other membranes;cytosol;cytoskeleton;ER/Golgi;other cell component	other molecular function	Pf03388	3998	ENSG00000074695	LMAN1	hsa:3998; P49257; Q12895; Q8N5I7; Q9UQG1; Q9UQG2; Q9UQG3; Q9UQG4; Q9UQG5; Q9UQG6; Q9UQG7; Q9UQG8; Q9UQG9; Q9UQH0; Q9UQH1; Q9UQH2	VEGFA-VEGFR2 signaling pathway; Complement and coagulation cascades	RHOD GTPase cycle; RHOA GTPase cycle; RHOG GTPase cycle; RAC3 GTPase cycle; COPII-mediated vesicle transport; RHOC GTPase cycle; RAC2 GTPase cycle; Cargo concentration in the ER; Transport to the Golgi and subsequent modification	11	0	8.96037e+07	9.84795e+07	9.67987e+07	1.64673e+08	1.52948e+08	1.4792e+08
P01889	HLA class I histocompatibility antigen, B alpha chain OS=Homo sapiens OX=9606 GN=HLA-B PE=1 SV=3	446.701	59	22	252	13	362	40.4	5.85	693.26	22	stress response;other biological processes	plasma membrane;other membranes;ER/Golgi;other cytoplasmic organelle;other cell component	signal transduction activity or receptor binding;other molecular function	Pf00129, Pf06623, Pf07654	3106	ENSG00000234745	HLA-B	A0A2I6Q7B5; B0V0B8; G3GN01; hsa:3106; O02862; O02956; O02957; O02960; O19555; O19556; O19595; O19615; O19624; O19625; O19627; O19641; O19651; O19675; O19692; O19758; O19779; O19783; O46702; O62897; O62901; O62915; O62917; O62919; O77933; O77959; O78053; O78138; O78160; O78163; O78172; O78173; O78180; O78217; O95730; O98140; P01889; P01890; P03989; P10317; P10318; P10319; P10320; P18463; P18464; P…	Proteasome degradation; Allograft Rejection; Ebola virus pathway in host; Type II interferon signaling (IFNG)	Neutrophil degranulation; Interferon alpha/beta signaling; Immunoregulatory interactions between a Lymphoid and a non-Lymphoid cell; ER-Phagosome pathway; Interferon gamma signaling; Antigen Presentation: Folding, assembly and peptide loading of class I MHC; Endosomal/Vacuolar pathway; DAP12 interactions	12	10	1.74193e+08	1.88729e+08	1.74594e+08	3.63556e+08	3.59716e+08	3.48969e+08
Q9NSE4	Isoleucine--tRNA ligase, mitochondrial OS=Homo sapiens OX=9606 GN=IARS2 PE=1 SV=2	446.199	50	40	354	40	1012	113.7	7.2	684.84	40	protein metabolism;RNA metabolism OR transcription;other metabolic processes	mitochondrion	nucleic acid binding activity;other molecular function	Pf00133, Pf06827, Pf08264	55699	ENSG00000067704	IARS2	B2RPG8; hsa:55699; Q1M2P9; Q6PI85; Q7L439; Q86WU9; Q96D91; Q9H9Q8; Q9NSE4; Q9NW42		Mitochondrial tRNA aminoacylation	1	0	1.26887e+08	1.35126e+08	1.33695e+08	1.44274e+08	1.30247e+08	1.21243e+08
P23246	Splicing factor, proline- and glutamine-rich OS=Homo sapiens OX=9606 GN=SFPQ PE=1 SV=2	444.934	50	30	304	29	707	76.1	9.44	705.39	30	protein metabolism;DNA metabolism;RNA metabolism OR transcription;other metabolic processes;stress response;transport;other biological processes	cytosol;nucleus;other cell component	nucleic acid binding activity;other molecular function	Pf00076, Pf08075	6421	ENSG00000116560	SFPQ	hsa:6421; P23246; P30808; Q5SZ71	mRNA processing; Type 2 papillary renal cell carcinoma	Suppression of apoptosis; PTK6 Regulates Proteins Involved in RNA Processing	4	1	6.81383e+08	6.99502e+08	6.88053e+08	3.77749e+08	3.71441e+08	3.6829e+08
Q9NR30	Nucleolar RNA helicase 2 OS=Homo sapiens OX=9606 GN=DDX21 PE=1 SV=5	441.217	54	38	265	36	783	87.3	9.28	602.74	38	DNA metabolism;RNA metabolism OR transcription;other metabolic processes;stress response;other biological processes	cytosol;mitochondrion;nucleus;other cell component	nucleic acid binding activity;other molecular function	Pf00270, Pf00271, Pf08152	9188	ENSG00000165732	DDX21	B2RDL0; hsa:9188; Q13436; Q5VX41; Q68D35; Q9NR30		B-WICH complex positively regulates rRNA expression; Major pathway of rRNA processing in the nucleolus and cytosol	2	2	1.6965e+08	1.75191e+08	1.63761e+08	7.53922e+07	7.55727e+07	7.2729e+07
O43852	Calumenin OS=Homo sapiens OX=9606 GN=CALU PE=1 SV=2	438.896	67	21	321	21	315	37.1	4.64	759.46	21		non-structural extracellular;other membranes;cytosol;ER/Golgi;other cell component	other molecular function	Pf13833	813	ENSG00000128595	CALU	B3KPG9; D6QS48; D6QS49; D6QS50; D6QS51; D6QS52; D6QS53; D6QS54; D6QS55; D6QS56; D6QS57; D6QS58; D6QS59; F5H1Q9; F5H879; hsa:813; O43852; O60456; Q6FHB9; Q96RL3; Q9NR43	NOTCH1 regulation of endothelial cell calcification; VEGFA-VEGFR2 signaling pathway	Platelet degranulation ; Regulation of Insulin-like Growth Factor (IGF) transport and uptake by Insulin-like Growth Factor Binding Proteins (IGFBPs); Post-translational protein phosphorylation	5	0	3.03718e+08	3.37676e+08	3.06552e+08	3.16982e+08	3.14925e+08	3.18186e+08
O00560	Syntenin-1 OS=Homo sapiens OX=9606 GN=SDCBP PE=1 SV=1	435.843	66	14	276	14	298	32.4	7.53	487.19	14	cell-cell signaling;cell organization and biogenesis;transport;developmental processes;signal transduction;other biological processes	non-structural extracellular;plasma membrane;other membranes;cytosol;cytoskeleton;ER/Golgi;nucleus;other cytoplasmic organelle;other cell component	signal transduction activity or receptor binding;other molecular function	Pf00595, Pf02163	6386	ENSG00000137575	SDCBP	B2R5Q7; B4DUH3; B7ZLN2; hsa:6386; O00173; O00560; O43391; Q14CP2	Ectoderm differentiation; Ectoderm differentiation; VEGFA-VEGFR2 signaling pathway	Neutrophil degranulation; Ephrin signaling; Neurofascin interactions; Regulation of necroptotic cell death	8	0	4.85423e+07	4.66903e+07	4.49662e+07	1.29901e+08	1.21368e+08	1.27548e+08
P68032	Actin, alpha cardiac muscle 1 OS=Homo sapiens OX=9606 GN=ACTC1 PE=1 SV=1	435.011	54	25	717	8	377	42	5.39	1338.93	25	cell organization and biogenesis;developmental processes;other biological processes	cytosol;cytoskeleton;other cell component	cytoskeletal activity;other molecular function	Pf00022	70	ENSG00000159251	ACTC1	hsa:70; P04270; P68032	Cardiac progenitor differentiation; Myometrial relaxation and contraction pathways; Striated muscle contraction pathway; Mechanoregulation and pathology of YAP/TAZ via Hippo and non-Hippo mechanisms; 22q11.2 copy number variation syndrome; Malignant pleural mesothelioma	RHOA GTPase cycle; RHOB GTPase cycle; Striated Muscle Contraction	9	0	4.52005e+08	4.80519e+08	4.90063e+08	9.29105e+07	7.59871e+07	7.29474e+07
Q13724	Mannosyl-oligosaccharide glucosidase OS=Homo sapiens OX=9606 GN=MOGS PE=1 SV=5	434.862	52	33	273	33	837	91.9	8.9	625.87	33	protein metabolism;other metabolic processes;other biological processes	other membranes;ER/Golgi	other molecular function	Pf03200, Pf16923	7841	ENSG00000115275	MOGS	A8K938; F5H6D0; hsa:7841; Q13724; Q17RN9; Q8TCT5		Maturation of spike protein; N-glycan trimming in the ER and Calnexin/Calreticulin cycle; Maturation of spike protein; Defective MOGS causes CDG-2b	4	0	8.3892e+07	8.45337e+07	8.09855e+07	1.53237e+08	1.4704e+08	1.44018e+08
P20700	Lamin-B1 OS=Homo sapiens OX=9606 GN=LMNB1 PE=1 SV=2	428.912	72	44	324	41	586	66.4	5.16	796.4	44		other membranes;cytosol;cytoskeleton;nucleus	nucleic acid binding activity;other molecular function	Pf00038, Pf00932	4001	ENSG00000113368	LMNB1	B2R6J6; hsa:4001; P20700; Q3SYN7; Q96EI6	Fas ligand pathway and stress induction of heat shock proteins; Familial partial lipodystrophy (FPLD); Progeria-associated lipodystrophy; Acquired partial lipodystrophy / Barraquer-Simons syndrome	Meiotic synapsis; Gene and protein expression by JAK-STAT signaling after Interleukin-12 stimulation; Depolymerisation of the Nuclear Lamina; RHOD GTPase cycle; RHOF GTPase cycle; Formation of Senescence-Associated Heterochromatin Foci (SAHF); Deregulated CDK5 triggers multiple neurodegenerative pathways in Alzheimer's disease models; Initiation of Nuclear Envelope (NE) Reformation; Breakdown of …	14	2	4.08883e+08	4.1473e+08	3.99677e+08	2.41371e+08	2.31665e+08	2.2754e+08
Q9NY65	Tubulin alpha-8 chain OS=Homo sapiens OX=9606 GN=TUBA8 PE=1 SV=1	423.744	39	16	383	1	449	50.1	5.06	953.83	16	cell cycle OR cell proliferation;cell organization and biogenesis	cytoskeleton;other cell component	cytoskeletal activity;other molecular function	Pf00091, Pf03953	51807	ENSG00000183785	TUBA8	B2RCX2; B3KPW9; B4DWG3; hsa:51807; Q2M3N4; Q9NY65	Alzheimer's disease and miRNA effects; Pathogenic Escherichia coli infection; Parkin-ubiquitin proteasomal system pathway; Alzheimer's disease	MHC class II antigen presentation; HSP90 chaperone cycle for steroid hormone receptors (SHR) in the presence of ligand; COPI-mediated anterograde transport; COPI-independent Golgi-to-ER retrograde traffic; Separation of Sister Chromatids; Resolution of Sister Chromatid Cohesion; RHO GTPases Activate Formins; EML4 and NUDC in mitotic spindle formation; Sealing of the nuclear envelope (NE) by ESCRT…	31	0	433084	832019	289302
Q12905	Interleukin enhancer-binding factor 2 OS=Homo sapiens OX=9606 GN=ILF2 PE=1 SV=2	421.875	73	20	275	20	390	43	5.26	678.5	20	other biological processes	nucleus;other cell component	nucleic acid binding activity	Pf07528	3608	ENSG00000143621	ILF2	A6NDB0; B2R8G7; hsa:3608; Q12905; Q5SR10; Q5SR11; Q7L7R3; Q9BWD4; Q9P1N0	B cell receptor signaling pathway	Neutrophil degranulation	2	0	1.52531e+08	1.58997e+08	1.45538e+08	1.04615e+08	1.03266e+08	1.00146e+08
Q14839	Chromodomain-helicase-DNA-binding protein 4 OS=Homo sapiens OX=9606 GN=CHD4 PE=1 SV=2	419.595	32	48	209	48	1912	217.9	5.86	358.41	48	cell organization and biogenesis;other biological processes	cytoskeleton;nucleus;other cell component	nucleic acid binding activity;other molecular function	Pf00176, Pf00271, Pf00385, Pf00628, Pf06461, Pf06465, Pf08073, Pf08074	1108	ENSG00000111642	CHD4	hsa:1108; Q14839; Q8IXZ5	Rett syndrome causing genes; Effect of progerin on genes involved in Hutchinson-Gilford progeria syndrome	RNA Polymerase I Transcription Initiation; Potential therapeutics for SARS; HDACs deacetylate histones; NGF-stimulated transcription; ERCC6 (CSB) and EHMT2 (G9a) positively regulate rRNA expression; Regulation of PTEN gene transcription; Regulation of TP53 Activity through Acetylation	9	0	1.02656e+08	1.09061e+08	1.01582e+08	5.96449e+07	6.12886e+07	6.06205e+07
Q14573	Inositol 1,4,5-trisphosphate receptor type 3 OS=Homo sapiens OX=9606 GN=ITPR3 PE=1 SV=2	418.282	29	52	260	47	2671	303.9	6.48	376.82	52	transport;signal transduction;other biological processes	plasma membrane;other membranes;cytosol;ER/Golgi;nucleus;other cell component	transporter activity;other molecular function	Pf00520, Pf01365, Pf02815, Pf08454, Pf08709	3710	ENSG00000096433	ITPR3	hsa:3710; Q14573; Q14649; Q5TAQ2	Alzheimer's disease and miRNA effects; Myometrial relaxation and contraction pathways; MFAP5-mediated ovarian cancer cell motility and invasiveness; GPR40 pathway; Vitamin D-sensitive calcium signaling in depression; Airway smooth muscle cell contraction; Malignant pleural mesothelioma; Alzheimer's disease; Calcium regulation in cardiac cells	Ion homeostasis; VEGFR2 mediated cell proliferation; Sensory perception of sweet, bitter, and umami (glutamate) taste; Glucagon-like Peptide-1 (GLP1) regulates insulin secretion; Ca2+ pathway; PLC beta mediated events; Role of phospholipids in phagocytosis; FCERI mediated Ca+2 mobilization; FCGR3A-mediated IL10 synthesis; Antigen activates B Cell Receptor (BCR) leading to generation of second mes…	24	6	5.49043e+07	6.11254e+07	5.51432e+07	7.4442e+07	6.99475e+07	6.74742e+07
Q92896	Golgi apparatus protein 1 OS=Homo sapiens OX=9606 GN=GLG1 PE=1 SV=2	417.27	43	39	298	39	1179	134.5	6.9	553.74	39	developmental processes;other biological processes	extracellular matrix;plasma membrane;other membranes;cytoskeleton;ER/Golgi	signal transduction activity or receptor binding;other molecular function	Pf00839	2734	ENSG00000090863	GLG1	B7Z8Y4; D3DUJ7; hsa:2734; Q13221; Q6P9D1; Q92896		Cell surface interactions at the vascular wall	1	0	1.07677e+08	1.15816e+08	1.11803e+08	1.03505e+08	1.00218e+08	1.00028e+08
P31943	Heterogeneous nuclear ribonucleoprotein H OS=Homo sapiens OX=9606 GN=HNRNPH1 PE=1 SV=4	413.266	52	19	396	12	449	49.2	6.3	984.1	19	RNA metabolism OR transcription;other metabolic processes;other biological processes	cytosol;nucleus;other cell component	nucleic acid binding activity;other molecular function	Pf00076, Pf08080	3187	ENSG00000169045; ENSG00000284254	HNRNPH1	B3KW86; D3DWQ2; hsa:3187; P31943; Q6IBM4	MECP2 and associated Rett syndrome; mRNA processing; Inhibition of exosome biogenesis and secretion by Manumycin A in CRPC cells	mRNA Splicing - Major Pathway; FGFR2 alternative splicing; Processing of Capped Intron-Containing Pre-mRNA	6	9	7.89051e+08	8.05893e+08	7.61608e+08	4.44518e+08	417618312	4.06575e+08
P24752	Acetyl-CoA acetyltransferase, mitochondrial OS=Homo sapiens OX=9606 GN=ACAT1 PE=1 SV=1	412.826	70	27	315	27	427	45.2	8.85	671.68	27	other metabolic processes;stress response;developmental processes;other biological processes	mitochondrion	other molecular function	Pf00108, Pf02803	38	ENSG00000075239	ACAT1	B2R6H1; G3XAB4; hsa:38; P24752; Q96FG8	Fatty acid beta-oxidation; Ketone bodies synthesis and degradation; Tryptophan metabolism; SARS-CoV-2 and COVID-19 pathway	Branched-chain amino acid catabolism; Utilization of Ketone Bodies; Synthesis of Ketone Bodies	7	0	1.50314e+08	1.64885e+08	1.5794e+08	1.91419e+08	1.90599e+08	1.86971e+08
Q92945	Far upstream element-binding protein 2 OS=Homo sapiens OX=9606 GN=KHSRP PE=1 SV=4	412.721	53	31	321	29	711	73.1	7.3	679.05	31	RNA metabolism OR transcription;other metabolic processes;transport;other biological processes	cytosol;nucleus;other cell component	nucleic acid binding activity	Pf00013, Pf09005	8570	ENSG00000088247	KHSRP	hsa:8570; O00301; Q59EZ9; Q5U4P6; Q92945; Q9UNT5; Q9UQH5	Pre-implantation embryo	ATF4 activates genes in response to endoplasmic reticulum stress; KSRP (KHSRP) binds and destabilizes mRNA	3	2	2.98182e+08	3.20732e+08	3.10294e+08	1.80869e+08	1.81268e+08	1.75571e+08
P48681	Nestin OS=Homo sapiens OX=9606 GN=NES PE=1 SV=2	409.773	35	44	173	44	1621	177.3	4.36	386.2	44	cell cycle OR cell proliferation;cell organization and biogenesis;developmental processes;other biological processes	cytoskeleton;other cell component	signal transduction activity or receptor binding;other molecular function	Pf00038	10763	ENSG00000132688	NES	hsa:10763; O00552; P48681; Q3LIF5; Q5SYZ6			0	0	1.34801e+08	1.35581e+08	1.32679e+08	7.37664e+07	6.35771e+07	6.35693e+07
P08133	Annexin A6 OS=Homo sapiens OX=9606 GN=ANXA6 PE=1 SV=3	405.265	65	45	295	45	673	75.8	5.6	633.45	45	cell organization and biogenesis;stress response;transport;developmental processes;signal transduction;other biological processes	other membranes;mitochondrion;other cytoplasmic organelle;other cell component	transporter activity;cytoskeletal activity;other molecular function	Pf00191	309	ENSG00000197043	ANXA6	B7Z8A7; D3DQH4; E9PGK1; hsa:309; P08133; Q6ZT79	Calcium regulation in cardiac cells; Prostaglandin synthesis and regulation	Smooth Muscle Contraction	3	0	1.61256e+08	1.72494e+08	1.72164e+08	1.4499e+08	1.44891e+08	1.38182e+08
O94826	Mitochondrial import receptor subunit TOM70 OS=Homo sapiens OX=9606 GN=TOMM70 PE=1 SV=1	402.117	56	25	234	25	608	67.4	7.12	379.53	25	cell organization and biogenesis;transport;other biological processes	other membranes;mitochondrion	transporter activity;other molecular function	Pf00515, Pf13181	9868	ENSG00000154174	TOMM70	D3DN48; hsa:9868; O94826	Mitochondrial immune response to SARS-CoV-2; SARS-CoV-2 B.1.1.7 variant antagonises innate immune activation	Mitochondrial protein import; Ub-specific processing proteases; DDX58/IFIH1-mediated induction of interferon-alpha/beta; PINK1-PRKN Mediated Mitophagy	6	0	8.02232e+07	8.29024e+07	8.43898e+07	6.73896e+07	6.61742e+07	6.39976e+07
P63244	Receptor of activated protein C kinase 1 OS=Homo sapiens OX=9606 GN=RACK1 PE=1 SV=3	401.14	90	25	245	25	317	35.1	7.69	555.91	25	cell cycle OR cell proliferation;protein metabolism;other metabolic processes;developmental processes;other biological processes	plasma membrane;cytosol;mitochondrion;translational apparatus;nucleus;other cell component	signal transduction activity or receptor binding;enzyme regulator activity;translation activity;other molecular function	Pf00400	10399	ENSG00000204628	RACK1	B3KTJ0; D3DWS0; hsa:10399; P25388; P63244; P99049; Q53HU2; Q5J8M6; Q5VLR4; Q6FH47	Androgen receptor signaling pathway; Brain-derived neurotrophic factor (BDNF) signaling pathway; VEGFA-VEGFR2 signaling pathway; Angiotensin II receptor type 1 pathway; Interferon type I signaling pathways	Regulation of TNFR1 signaling; TNFR1-induced NFkappaB signaling pathway; TNFR1-mediated ceramide production	8	0	3.15248e+08	3.40782e+08	3.29608e+08	7.34696e+07	7.00641e+07	7.07292e+07
P30048	Thioredoxin-dependent peroxide reductase, mitochondrial OS=Homo sapiens OX=9606 GN=PRDX3 PE=1 SV=3	400.588	55	14	255	14	256	27.7	7.78	642.89	14	cell organization and biogenesis;protein metabolism;other metabolic processes;stress response;developmental processes;other biological processes	cytosol;mitochondrion;other cytoplasmic organelle;other cell component	enzyme regulator activity;other molecular function	Pf00578, Pf10417	10935	ENSG00000165672	PRDX3	B2R7Z0; D3DRC9; E9PH29; hsa:10935; P30048; P35690; Q0D2H1; Q13776; Q5T5V2; Q96HK4	Selenium micronutrient network	Detoxification of Reactive Oxygen Species	2	0	2.01111e+08	2.12524e+08	2.06532e+08	2.2285e+08	2.13116e+08	2.01696e+08
P67936	Tropomyosin alpha-4 chain OS=Homo sapiens OX=9606 GN=TPM4 PE=1 SV=3	400.237	73	26	281	19	248	28.5	4.69	722.99	26	cell organization and biogenesis;other biological processes	cytosol;cytoskeleton	cytoskeletal activity;other molecular function	Pf00261	7171	ENSG00000167460	TPM4	hsa:7171; P07226; P67936; Q15659; Q5U0D9; Q9BU85; Q9H8Q3; Q9UCS1; Q9UCS2; Q9UCS3; Q9UCS4	Striated muscle contraction pathway	Smooth Muscle Contraction; Striated Muscle Contraction; Signaling by ALK fusions and activated point mutants; RHOV GTPase cycle	5	8	3.88624e+08	4.01985e+08	3.93166e+08	1.52023e+08	1.39985e+08	1.38404e+08
O60506	Heterogeneous nuclear ribonucleoprotein Q OS=Homo sapiens OX=9606 GN=SYNCRIP PE=1 SV=2	397.206	54	32	330	25	623	69.6	8.59	543.57	32	RNA metabolism OR transcription;other metabolic processes;stress response;other biological processes	ER/Golgi;nucleus;other cell component	nucleic acid binding activity	Pf00076, Pf18360	10492	ENSG00000135316	SYNCRIP	E1P501; E1P502; hsa:10492; O60506; Q53H05; Q5TCG2; Q5TCG3; Q8IW78; Q8N599; Q96LC1; Q96LC2; Q9Y583			0	0	1.61361e+08	1.70167e+08	1.63108e+08	6.95264e+07	6.63012e+07	6.58232e+07
P35232	Prohibitin OS=Homo sapiens OX=9606 GN=PHB PE=1 SV=1	395.53	87	24	308	24	272	29.8	5.76	788.21	24	cell organization and biogenesis;protein metabolism;DNA metabolism;other metabolic processes;stress response;signal transduction;other biological processes	plasma membrane;other membranes;mitochondrion;nucleus;other cytoplasmic organelle;other cell component	signal transduction activity or receptor binding;other molecular function	Pf01145	5245	ENSG00000167085	PHB	B4DY47; hsa:5245; P35232; Q4VBQ0	Integrated breast cancer pathway	RAF activation; Signaling by moderate kinase activity BRAF mutants; Paradoxical activation of RAF signaling by kinase inactive BRAF; Signaling downstream of RAS mutants; Processing of SMDT1	6	0	4.32071e+08	4.33272e+08	4.34067e+08	7.08627e+08	7.02276e+08	6.88681e+08
P36578	60S ribosomal protein L4 OS=Homo sapiens OX=9606 GN=RPL4 PE=1 SV=5	395.195	49	25	386	25	427	47.7	11.06	904.81	25	protein metabolism;other metabolic processes	cytosol;ER/Golgi;translational apparatus;nucleus;other cell component	other molecular function	Pf00573, Pf14374	6124	ENSG00000174444	RPL4	A8K502; hsa:6124; P36578; P39029; Q4VBR0; Q969Z9	Cytoplasmic ribosomal proteins	Regulation of expression of SLITs and ROBOs; L13a-mediated translational silencing of Ceruloplasmin expression; Formation of a pool of free 40S subunits; GTP hydrolysis and joining of the 60S ribosomal subunit; Major pathway of rRNA processing in the nucleolus and cytosol; Nonsense Mediated Decay (NMD) enhanced by the Exon Junction Complex (EJC); SRP-dependent cotranslational protein targeting to…	14	0	5.48585e+08	6.07389e+08	5.93321e+08	2.79592e+08	2.99182e+08	2.97389e+08
O43390	Heterogeneous nuclear ribonucleoprotein R OS=Homo sapiens OX=9606 GN=HNRNPR PE=1 SV=1	393.468	51	33	320	26	633	70.9	8.13	586.49	33	RNA metabolism OR transcription;other metabolic processes;other biological processes	ER/Golgi;nucleus;other cell component	nucleic acid binding activity	Pf00076, Pf18360	10236	ENSG00000125944; ENSG00000282958	HNRNPR	hsa:10236; O43390; Q2L7G6; Q5TEH1; Q9BV64; S4R3J4	mRNA processing	mRNA Splicing - Major Pathway; Processing of Capped Intron-Containing Pre-mRNA	3	9	4.07593e+08	4.33781e+08	4.20526e+08	2.69535e+08	2.69542e+08	2.6282e+08
O60313	Dynamin-like 120 kDa protein, mitochondrial OS=Homo sapiens OX=9606 GN=OPA1 PE=1 SV=3	392.384	50	38	264	38	960	111.6	7.87	487.8	38	cell organization and biogenesis;other metabolic processes;stress response;transport;developmental processes;other biological processes	other membranes;cytosol;mitochondrion;nucleus;other cell component	cytoskeletal activity;other molecular function	Pf00350, Pf19434	4976	ENSG00000198836	OPA1	D3DNW4; E5KLJ5; E5KLJ6; E5KLJ7; E5KLK1; E5KLK2; hsa:4976; O60313	Orexin receptor pathway	Regulation of Apoptosis	2	0	6.77165e+07	6.85308e+07	6.45754e+07	6.70215e+07	6.36329e+07	6.54447e+07
P49748	Very long-chain specific acyl-CoA dehydrogenase, mitochondrial OS=Homo sapiens OX=9606 GN=ACADVL PE=1 SV=1	390.785	61	37	269	37	655	70.3	8.75	641.51	37	other metabolic processes;stress response;other biological processes	other membranes;mitochondrion;nucleus	other molecular function	Pf00441, Pf02770, Pf02771	37	ENSG00000072778	ACADVL	B4DEB6; F5H2A9; hsa:37; O76056; P49748; Q8WUL0	Fatty acid beta-oxidation; Mitochondrial long chain fatty acid beta-oxidation	XBP1(S) activates chaperone genes; Beta oxidation of palmitoyl-CoA to myristoyl-CoA	4	0	1.29885e+08	1.32111e+08	1.28718e+08	1.52847e+08	1.46475e+08	1.4032e+08
P50990	T-complex protein 1 subunit theta OS=Homo sapiens OX=9606 GN=CCT8 PE=1 SV=4	390.729	71	36	250	36	548	59.6	5.6	541.52	36	cell organization and biogenesis;transport;other biological processes	non-structural extracellular;cytosol;cytoskeleton;nucleus;other cytoplasmic organelle;other cell component	other molecular function	Pf00118	10694	ENSG00000156261	CCT8	A6NN54; B4DEM7; B4DQH4; hsa:10694; P50990; Q4VBP8	16p11.2 proximal deletion syndrome	Neutrophil degranulation; Association of TriC/CCT with target proteins during biosynthesis; Prefoldin mediated transfer of substrate to CCT/TriC; Formation of tubulin folding intermediates by CCT/TriC; BBSome-mediated cargo-targeting to cilium; Cooperation of PDCL (PhLP1) and TRiC/CCT in G-protein beta folding; Folding of actin by CCT/TriC	8	0	4.33027e+08	4.74429e+08	4.64269e+08	6.07026e+08	6.24801e+08	7.06946e+08
P07954	Fumarate hydratase, mitochondrial OS=Homo sapiens OX=9606 GN=FH PE=1 SV=3	390.175	55	20	264	20	510	54.6	8.76	462.29	20	DNA metabolism;other metabolic processes;stress response;other biological processes	cytosol;mitochondrion;nucleus;other cell component	other molecular function	Pf00206, Pf10415	2271	ENSG00000091483	FH	B1ANK7; hsa:2271; P07954	TCA cycle and deficiency of pyruvate dehydrogenase complex (PDHc); Amino acid metabolism; Krebs cycle disorders; Type 2 papillary renal cell carcinoma; Metabolic reprogramming in colon cancer; TCA cycle in senescence; TCA cycle (aka Krebs or citric acid cycle)	Citric acid cycle (TCA cycle)	8	0	1.47691e+08	1.5685e+08	1.52428e+08	1.75005e+08	1.70205e+08	1.61001e+08
P31948	Stress-induced-phosphoprotein 1 OS=Homo sapiens OX=9606 GN=STIP1 PE=1 SV=1	389.998	56	37	234	37	543	62.6	6.8	494.18	37	other biological processes	cytosol;ER/Golgi;nucleus;other cell component	other molecular function	Pf00515, Pf13181, Pf17830	10963	ENSG00000168439	STIP1	B4DM70; F5H0T1; G3XAD8; hsa:10963; P31948; Q3ZCU9; Q5TZU9	VEGFA-VEGFR2 signaling pathway	HSP90 chaperone cycle for steroid hormone receptors (SHR) in the presence of ligand; RND1 GTPase cycle	3	0	2.45431e+08	2.58884e+08	2.52374e+08	7.78066e+07	7.26576e+07	6.99698e+07
P07602	Prosaposin OS=Homo sapiens OX=9606 GN=PSAP PE=1 SV=2	389.615	52	25	298	25	524	58.1	5.17	574.99	25	other metabolic processes;transport;developmental processes;signal transduction;other biological processes	non-structural extracellular;plasma membrane;other membranes;other cytoplasmic organelle;other cell component	enzyme regulator activity;other molecular function	Pf02199, Pf03489, Pf05184	5660	ENSG00000197746	PSAP	hsa:5660; P07292; P07602; P15793; P78538; P78541; P78546; P78547; P78558; Q53Y86; Q6IBQ6; Q92739; Q92740; Q92741; Q92742		Neutrophil degranulation; Platelet degranulation ; G alpha (i) signalling events; Glycosphingolipid metabolism; Peptide ligand-binding receptors	5	0	1.9954e+08	2.32989e+08	2.29542e+08	2.60043e+08	255795328	2.60321e+08
Q13200	26S proteasome non-ATPase regulatory subunit 2 OS=Homo sapiens OX=9606 GN=PSMD2 PE=1 SV=3	387.018	49	33	224	33	908	100.1	5.2	494.85	33	protein metabolism;other metabolic processes;other biological processes	non-structural extracellular;cytosol;nucleus;other cell component	enzyme regulator activity	Pf01851, Pf17781, Pf18051	5708	ENSG00000175166	PSMD2	B4DX07; B4DXY1; E7EW34; E9PCS3; hsa:5708; Q12932; Q13200; Q15321; Q53XQ4; Q96I12	Proteasome degradation; Alzheimer's disease and miRNA effects; TNF-alpha signaling pathway; Parkin-ubiquitin proteasomal system pathway; Alzheimer's disease	Separation of Sister Chromatids; The role of GTSE1 in G2/M progression after G2 checkpoint; ER-Phagosome pathway; Neutrophil degranulation; FCERI mediated NF-kB activation; Downstream TCR signaling; Antigen processing: Ubiquitination & Proteasome degradation; Activation of NF-kappaB in B cells; Oxygen-dependent proline hydroxylation of Hypoxia-inducible Factor Alpha; Cross-presentation of soluble…	63	0	1.60766e+08	1.6274e+08	1.58342e+08	6.40904e+07	6.45591e+07	6.45265e+07
P36776	Lon protease homolog, mitochondrial OS=Homo sapiens OX=9606 GN=LONP1 PE=1 SV=2	386.424	50	38	260	38	959	106.4	6.39	565.66	38	cell organization and biogenesis;protein metabolism;DNA metabolism;other metabolic processes;stress response;other biological processes	cytosol;mitochondrion;nucleus	nucleic acid binding activity;other molecular function	Pf00004, Pf02190, Pf05362	9361	ENSG00000196365	LONP1	B3KPH8; D6W635; E5KMH8; F5GZ27; hsa:9361; P36776; P36777; Q8N8K8; Q9UQ95			0	0	1.05869e+08	1.1445e+08	1.10039e+08	1.31965e+08	125225077	1.18977e+08
P11940	Polyadenylate-binding protein 1 OS=Homo sapiens OX=9606 GN=PABPC1 PE=1 SV=2	385.635	64	32	283	22	636	70.6	9.5	645.75	32	RNA metabolism OR transcription;other metabolic processes;other biological processes	cytosol;nucleus;other cell component	nucleic acid binding activity;other molecular function	Pf00076, Pf00658	26986	ENSG00000070756	PABPC1	hsa:26986; P11940; Q15097; Q93004	Translation factors; Endoderm differentiation; VEGFA-VEGFR2 signaling pathway; Acute viral myocarditis	L13a-mediated translational silencing of Ceruloplasmin expression; Translation initiation complex formation; AUF1 (hnRNP D0) binds and destabilizes mRNA; Regulation of expression of SLITs and ROBOs; Deadenylation of mRNA; Nonsense Mediated Decay (NMD) enhanced by the Exon Junction Complex (EJC); Nonsense Mediated Decay (NMD) independent of the Exon Junction Complex (EJC)	11	13	3.83982e+08	3.90074e+08	3.78145e+08	9.95281e+07	1.08748e+08	1.03007e+08
P18669	Phosphoglycerate mutase 1 OS=Homo sapiens OX=9606 GN=PGAM1 PE=1 SV=2	385.399	70	17	217	10	254	28.8	7.18	536.46	17	other metabolic processes;other biological processes	non-structural extracellular;cytosol;other cell component	other molecular function	Pf00300	5223	ENSG00000171314	PGAM1	hsa:5223; P18669; Q9BWC0	Cori cycle; Metabolic reprogramming in colon cancer; Glycolysis and gluconeogenesis	Neutrophil degranulation; Glycolysis; Gluconeogenesis	6	10	2.81105e+08	2.79383e+08	2.72091e+08	7.7075e+07	8.11489e+07	7.8405e+07
Q9UJZ1	Stomatin-like protein 2, mitochondrial OS=Homo sapiens OX=9606 GN=STOML2 PE=1 SV=1	383.098	69	22	238	22	356	38.5	7.39	573.05	22	cell organization and biogenesis;protein metabolism;other metabolic processes;stress response;transport;signal transduction;other biological processes	plasma membrane;other membranes;cytoskeleton;mitochondrion	signal transduction activity or receptor binding;other molecular function	Pf01145, Pf16200	30968	ENSG00000165283	STOML2	B4E1K7; D3DRN3; hsa:30968; O60376; Q53G29; Q96FY2; Q9P042; Q9UJZ1		Processing of SMDT1	1	0	6.38391e+07	7.12393e+07	6.76985e+07	1.16406e+08	1.19886e+08	1.17415e+08
P07099	Epoxide hydrolase 1 OS=Homo sapiens OX=9606 GN=EPHX1 PE=1 SV=1	381.944	45	23	228	23	455	52.9	7.25	543.1	23	other metabolic processes;other biological processes	other membranes;ER/Golgi	other molecular function	Pf00561	2052	ENSG00000143819	EPHX1	B2R8N0; hsa:2052; P07099; Q5VTJ6; Q9NP75; Q9NPE7; Q9NQU6; Q9NQU7; Q9NQU8; Q9NQU9; Q9NQV0; Q9NQV1; Q9NQV2	Photodynamic therapy-induced NFE2L2 (NRF2) survival signaling; Benzene metabolism; Benzo(a)pyrene metabolism; Aflatoxin B1 metabolism; Metapathway biotransformation Phase I and II	Phase I - Functionalization of compounds	6	0	1.16006e+08	1.25825e+08	1.20316e+08	1.50524e+08	1.55319e+08	1.51317e+08
P55084	Trifunctional enzyme subunit beta, mitochondrial OS=Homo sapiens OX=9606 GN=HADHB PE=1 SV=3	381.276	68	31	279	31	474	51.3	9.41	609.44	31	other metabolic processes	other membranes;mitochondrion;ER/Golgi	other molecular function	Pf00108, Pf02803	3032	ENSG00000138029	HADHB	B2RB16; B4E2W0; hsa:3032; O14969; P55084; Q53TA6; Q96C77; Q9H3F5; Q9T2V8	Fatty acid beta-oxidation; Valproic acid pathway; Sudden infant death syndrome (SIDS) susceptibility pathways	mitochondrial fatty acid beta-oxidation of unsaturated fatty acids; Beta oxidation of decanoyl-CoA to octanoyl-CoA-CoA; Beta oxidation of octanoyl-CoA to hexanoyl-CoA; Acyl chain remodeling of CL; Beta oxidation of hexanoyl-CoA to butanoyl-CoA; Beta oxidation of myristoyl-CoA to lauroyl-CoA; Beta oxidation of lauroyl-CoA to decanoyl-CoA-CoA; Beta oxidation of palmitoyl-CoA to myristoyl-CoA	11	0	2.05177e+08	2.2448e+08	2.23491e+08	260283298	2.71489e+08	2.61851e+08
P43304	Glycerol-3-phosphate dehydrogenase, mitochondrial OS=Homo sapiens OX=9606 GN=GPD2 PE=1 SV=3	379.282	63	39	213	39	727	80.8	7.69	404.93	39	other metabolic processes	other membranes;mitochondrion;other cell component	other molecular function	Pf01266, Pf16901	2820	ENSG00000115159	GPD2	A8K4V0; B3KSA9; hsa:2820; P43304; Q59FR1; Q9HAP9	Fatty acid beta-oxidation	Triglyceride catabolism; Synthesis of PA	3	0	1.38109e+08	1.58208e+08	1.5477e+08	1.40187e+08	1.35909e+08	1.29231e+08
P38606	V-type proton ATPase catalytic subunit A OS=Homo sapiens OX=9606 GN=ATP6V1A PE=1 SV=2	378.224	66	29	220	29	617	68.3	5.52	479.25	29	other metabolic processes;transport;other biological processes	plasma membrane;other membranes;cytosol;ER/Golgi;nucleus;other cytoplasmic organelle;other cell component	transporter activity;other molecular function	Pf00006, Pf02874, Pf16886	523	ENSG00000114573	ATP6V1A	B2RBR8; B7Z1R5; D3DN75; hsa:523; P38606; Q53YD9; Q96DY6; Q9UHY3	Proximal tubule transport	Amino acids regulate mTORC1; ROS and RNS production in phagocytes; Insulin receptor recycling; Transferrin endocytosis and recycling; Ion channel transport	6	0	9.54752e+07	1.04003e+08	9.86996e+07	1.24647e+08	1.20851e+08	1.16939e+08
P60842	Eukaryotic initiation factor 4A-I OS=Homo sapiens OX=9606 GN=EIF4A1 PE=1 SV=1	378.039	60	27	258	14	406	46.1	5.48	596.95	27	protein metabolism;other metabolic processes	cytosol;translational apparatus;other cell component	nucleic acid binding activity;other molecular function	Pf00270, Pf00271	1973	ENSG00000161960	EIF4A1	B2R6L8; D3DTP9; hsa:1973; J3QLC4; P04765; P60842; Q5U018; Q61516	Translation factors; Fragile X syndrome; Translation inhibitors in chronically activated PDGFRA cells; Interferon type I signaling pathways	ISG15 antiviral mechanism; L13a-mediated translational silencing of Ceruloplasmin expression; GTP hydrolysis and joining of the 60S ribosomal subunit; Translation initiation complex formation; Ribosomal scanning and start codon recognition; Deadenylation of mRNA	11	15	5.30355e+08	5.65577e+08	5.33022e+08	7.59163e+07	7.63229e+07	7.40475e+07
P00387	NADH-cytochrome b5 reductase 3 OS=Homo sapiens OX=9606 GN=CYB5R3 PE=1 SV=3	376.115	82	19	275	19	301	34.2	7.59	643.49	19	other metabolic processes;other biological processes	non-structural extracellular;other membranes;cytosol;mitochondrion;ER/Golgi;other cytoplasmic organelle;other cell component	other molecular function	Pf00175, Pf00970	1727	ENSG00000100243	CYB5R3	B1AHF2; B7Z7L3; hsa:1727; O75675; P00387; Q8TDL8; Q8WTS8; Q9UEN4; Q9UEN5; Q9UL55; Q9UL56	Oxidation by cytochrome P450	Neutrophil degranulation; Phase I - Functionalization of compounds; Vitamin C (ascorbate) metabolism	4	0	1.3182e+08	1.34523e+08	1.25383e+08	1.82725e+08	1.73357e+08	1.67864e+08
O43143	Pre-mRNA-splicing factor ATP-dependent RNA helicase DHX15 OS=Homo sapiens OX=9606 GN=DHX15 PE=1 SV=2	375.872	53	35	236	34	795	90.9	7.46	526.27	35	RNA metabolism OR transcription;other metabolic processes;other biological processes	nucleus	nucleic acid binding activity;other molecular function	Pf00270, Pf00271, Pf04408, Pf07717	1665	ENSG00000109606	DHX15	hsa:1665; O43143; Q9NQT7	mRNA processing	mRNA Splicing - Major Pathway	2	1	1.77036e+08	1.8681e+08	1.75253e+08	1.00315e+08	1.02272e+08	1.03027e+08
P16070	CD44 antigen OS=Homo sapiens OX=9606 GN=CD44 PE=1 SV=3	375.782	17	16	413	16	742	81.5	5.33	971.08	16	cell adhesion;other metabolic processes;stress response;developmental processes;signal transduction;other biological processes	plasma membrane;other membranes;cytosol;ER/Golgi;other cell component	other molecular function	Pf00193	960	ENSG00000026508	CD44	A5YRN9; B6EAT9; D3DR12; D3DR13; hsa:960; O95370; P16070; P22511; Q04858; Q13419; Q13957; Q13958; Q13959; Q13960; Q13961; Q13967; Q13968; Q13980; Q15861; Q16064; Q16065; Q16066; Q16208; Q16522; Q86T72; Q86Z27; Q8N694; Q92493; Q96J24; Q9H5A5; Q9UC28; Q9UC29; Q9UC30; Q9UCB0; Q9UJ36	Hepatitis C and hepatocellular carcinoma; Wnt signaling pathway and pluripotency; Hippo-Merlin signaling dysregulation; Gastrin signaling pathway; Malignant pleural mesothelioma; CCL18 signaling pathway; Senescence and autophagy in cancer	Integrin cell surface interactions; Neutrophil degranulation; Cell surface interactions at the vascular wall; Degradation of the extracellular matrix; Interferon gamma signaling; Hyaluronan uptake and degradation	13	0	8.84538e+08	9.46163e+08	8.90623e+08	1.00963e+09	1.01819e+09	9.91252e+08
Q9HD20	Manganese-transporting ATPase 13A1 OS=Homo sapiens OX=9606 GN=ATP13A1 PE=1 SV=2	375.573	44	37	223	37	1204	132.9	8.13	395.25	37	transport;other biological processes	other membranes;ER/Golgi	transporter activity;other molecular function	Pf00122, Pf00702	57130	ENSG00000105726	ATP13A1	B3KPJ2; B3KTA7; hsa:57130; Q6NT90; Q6ZMG7; Q9H6C6; Q9HD20		Ion transport by P-type ATPases	1	0	1.03137e+08	1.07631e+08	1.01992e+08	1.68577e+08	1.73315e+08	1.69164e+08
O95573	Long-chain-fatty-acid--CoA ligase 3 OS=Homo sapiens OX=9606 GN=ACSL3 PE=1 SV=3	375.289	61	31	256	29	720	80.4	8.38	456.43	31	cell organization and biogenesis;other metabolic processes;transport;developmental processes;other biological processes	plasma membrane;other membranes;mitochondrion;ER/Golgi;other cytoplasmic organelle;other cell component	other molecular function	Pf00501	2181	ENSG00000123983	ACSL3	hsa:2181; O95573; Q60I92; Q8IUM9	Fatty acid beta-oxidation; Fatty acid biosynthesis; Mitochondrial long chain fatty acid beta-oxidation; PPAR signaling pathway; Ferroptosis; Thermogenesis; Ciliary landscape; Cholesterol metabolism with Bloch and Kandutsch-Russell pathways; Omega-3 / omega-6 fatty acid synthesis; Omega-9 fatty acid synthesis; Fatty acid transporters	Synthesis of very long-chain fatty acyl-CoAs; Intracellular metabolism of fatty acids regulates insulin secretion	13	2	9.31961e+07	9.81436e+07	9.64431e+07	8.0046e+07	7.46864e+07	7.22486e+07
P17987	T-complex protein 1 subunit alpha OS=Homo sapiens OX=9606 GN=TCP1 PE=1 SV=1	373.792	63	29	258	29	556	60.3	6.11	645.04	29	cell organization and biogenesis;transport;other biological processes	cytosol;cytoskeleton;ER/Golgi;other cell component	other molecular function	Pf00118	6950	ENSG00000120438	TCP1	E1P5B2; hsa:6950; P17987; Q15556; Q5TCM3	16p11.2 proximal deletion syndrome	Gene and protein expression by JAK-STAT signaling after Interleukin-12 stimulation; Formation of tubulin folding intermediates by CCT/TriC; Prefoldin mediated transfer of substrate to CCT/TriC; BBSome-mediated cargo-targeting to cilium; Association of TriC/CCT with target proteins during biosynthesis; Cooperation of PDCL (PhLP1) and TRiC/CCT in G-protein beta folding; Folding of actin by CCT/TriC	8	0	2.67446e+08	2.79556e+08	2.72808e+08	9.6668e+07	9.62641e+07	9.24848e+07
P30153	Serine/threonine-protein phosphatase 2A 65 kDa regulatory subunit A alpha isoform OS=Homo sapiens OX=9606 GN=PPP2R1A PE=1 SV=4	373.206	54	26	217	20	589	65.3	5.11	544.53	26	cell organization and biogenesis;protein metabolism;RNA metabolism OR transcription;other metabolic processes;signal transduction;other biological processes	plasma membrane;other membranes;cytosol;cytoskeleton;mitochondrion;nucleus;other cell component	enzyme regulator activity;other molecular function	Pf02985	5518	ENSG00000105568	PPP2R1A	hsa:5518; P30153; Q13773; Q6ICQ3; Q96DH3	Focal adhesion: PI3K-Akt-mTOR-signaling pathway; Wnt signaling pathway and pluripotency; PI3K-Akt signaling pathway; 16p11.2 proximal deletion syndrome; Glycogen synthesis and degradation; Cohesin complex - Cornelia de Lange syndrome	Separation of Sister Chromatids; Resolution of Sister Chromatid Cohesion; RHO GTPases Activate Formins; EML4 and NUDC in mitotic spindle formation; Amplification of signal from unattached kinetochores via a MAD2 inhibitory signal; Regulation of PLK1 Activity at G2/M Transition; AURKA Activation by TPX2; Cyclin A/B1/B2 associated events during G2/M transition; Nonsense Mediated Decay (NMD) enhance…	49	5	1.57807e+08	1.46146e+08	1.43876e+08	5.79225e+07	5.61624e+07	5.72654e+07
P39023	60S ribosomal protein L3 OS=Homo sapiens OX=9606 GN=RPL3 PE=1 SV=2	372.06	43	23	259	23	403	46.1	10.18	568.8	23	cell organization and biogenesis;protein metabolism;other metabolic processes;other biological processes	cytosol;translational apparatus;nucleus;other cell component	other molecular function	Pf00297	6122	ENSG00000100316	RPL3	B2RDV9; hsa:6122; P39023; Q15548; Q5I0G0	Cytoplasmic ribosomal proteins	Regulation of expression of SLITs and ROBOs; L13a-mediated translational silencing of Ceruloplasmin expression; Formation of a pool of free 40S subunits; GTP hydrolysis and joining of the 60S ribosomal subunit; Major pathway of rRNA processing in the nucleolus and cytosol; Nonsense Mediated Decay (NMD) enhanced by the Exon Junction Complex (EJC); SRP-dependent cotranslational protein targeting to…	14	0	3.34617e+08	3.46877e+08	3.4127e+08	1.81434e+08	1.66667e+08	1.70145e+08
P50395	Rab GDP dissociation inhibitor beta OS=Homo sapiens OX=9606 GN=GDI2 PE=1 SV=2	371.001	72	27	222	20	445	50.6	6.47	454.29	27	transport;signal transduction	non-structural extracellular;other membranes;cytosol;other cytoplasmic organelle;other cell component	enzyme regulator activity;other molecular function	Pf00996	2665	ENSG00000057608	GDI2	hsa:2665; O43928; P50395; Q5SX88; Q9UQM6		Neutrophil degranulation; RAB GEFs exchange GTP for GDP on RABs	2	10	1.10913e+08	1.22592e+08	1.1827e+08	5.35274e+07	5.6003e+07	4.84014e+07
P48643	T-complex protein 1 subunit epsilon OS=Homo sapiens OX=9606 GN=CCT5 PE=1 SV=1	368.756	60	29	227	28	541	59.6	5.66	493.6	29	transport;other biological processes	cytosol;cytoskeleton;other cell component	cytoskeletal activity;nucleic acid binding activity;other molecular function	Pf00118	22948	ENSG00000150753	CCT5	A8JZY8; A8K2X8; B4DYD8; hsa:22948; P48643	16p11.2 proximal deletion syndrome	Prefoldin mediated transfer of substrate to CCT/TriC; Cooperation of PDCL (PhLP1) and TRiC/CCT in G-protein beta folding; Formation of tubulin folding intermediates by CCT/TriC; BBSome-mediated cargo-targeting to cilium; Association of TriC/CCT with target proteins during biosynthesis; Folding of actin by CCT/TriC	7	1	2.63875e+08	2.75672e+08	2.64841e+08	9.04745e+07	9.1517e+07	8.49742e+07
P11047	Laminin subunit gamma-1 OS=Homo sapiens OX=9606 GN=LAMC1 PE=1 SV=3	367.41	40	39	239	39	1609	177.5	5.12	357.8	39	cell adhesion;cell organization and biogenesis;developmental processes;other biological processes	non-structural extracellular;extracellular matrix;ER/Golgi	extracellular structural activity	Pf00052, Pf00053, Pf00055	3915	ENSG00000135862	LAMC1	hsa:3915; P11047; Q5VYE7	Alpha 6 beta 4 signaling pathway; Complement system; Endoderm differentiation; miRNA targets in ECM and membrane receptors; Focal adhesion; Focal adhesion: PI3K-Akt-mTOR-signaling pathway; PI3K-Akt signaling pathway; Inflammatory response pathway; Small cell lung cancer; Malignant pleural mesothelioma	Regulation of Insulin-like Growth Factor (IGF) transport and uptake by Insulin-like Growth Factor Binding Proteins (IGFBPs); Post-translational protein phosphorylation; Degradation of the extracellular matrix; ECM proteoglycans; Non-integrin membrane-ECM interactions; Laminin interactions; MET activates PTK2 signaling; L1CAM interactions; EGR2 and SOX10-mediated initiation of Schwann cell myelina…	19	0	2.91444e+07	3.17699e+07	2.98476e+07	4.9008e+07	4.75018e+07	4.87407e+07
Q9BQG0	Myb-binding protein 1A OS=Homo sapiens OX=9606 GN=MYBBP1A PE=1 SV=2	366.675	37	39	233	39	1328	148.8	9.28	499.32	39	other metabolic processes;stress response;signal transduction;other biological processes	nucleus;other cell component	nucleic acid binding activity;other molecular function	Pf04931	10514	ENSG00000132382	MYBBP1A	hsa:10514; Q86VM3; Q9BQG0; Q9BW49; Q9P0V5; Q9UF99	Energy metabolism	B-WICH complex positively regulates rRNA expression	2	0	1.1125e+08	1.10175e+08	1.07859e+08	6.53717e+07	6.09379e+07	6.16202e+07
P40926	Malate dehydrogenase, mitochondrial OS=Homo sapiens OX=9606 GN=MDH2 PE=1 SV=3	365.165	61	21	402	21	338	35.5	8.68	1054.37	21	other metabolic processes	other membranes;mitochondrion;other cell component	other molecular function	Pf00056, Pf02866	4191	ENSG00000146701	MDH2	A8K414; B2RE78; B4DE44; E9PDB2; hsa:4191; O43682; P40926	Amino acid metabolism; Metabolic reprogramming in colon cancer; NAD metabolism in oncogene-induced senescence and mitochondrial dysfunction-associated senescence; Glycolysis and gluconeogenesis; TCA cycle (aka Krebs or citric acid cycle)	Gluconeogenesis; Citric acid cycle (TCA cycle)	7	0	9.05823e+08	9.22195e+08	9.02448e+08	1.15573e+09	1.17387e+09	1.18988e+09
Q00341	Vigilin OS=Homo sapiens OX=9606 GN=HDLBP PE=1 SV=2	364.721	41	41	185	41	1268	141.4	6.87	348.01	41	other metabolic processes;transport	non-structural extracellular;plasma membrane;other membranes;cytosol;nucleus;other cell component	nucleic acid binding activity;other molecular function	Pf00013	3069	ENSG00000115677	HDLBP	B4DTQ2; E7EM71; hsa:3069; Q00341; Q53QU2; Q9UCY3		HDL clearance	1	0	1.37616e+08	1.43446e+08	1.35919e+08	5.95792e+07	6.15273e+07	5.83932e+07
O00410	Importin-5 OS=Homo sapiens OX=9606 GN=IPO5 PE=1 SV=4	364.667	47	34	186	32	1097	123.6	4.94	375.79	34	transport;other biological processes	nucleus;other cell component	enzyme regulator activity;other molecular function	Pf02985, Pf18808, Pf18816, Pf18829	3843	ENSG00000065150	IPO5	B4DZA0; hsa:3843; O00410; O15257; Q5T578; Q86XC7		vRNP Assembly	1	2	9.27002e+07	9.54721e+07	9.64985e+07	36164730	3.36826e+07	3.38768e+07
Q92499	ATP-dependent RNA helicase DDX1 OS=Homo sapiens OX=9606 GN=DDX1 PE=1 SV=2	363.599	50	29	196	29	740	82.4	7.23	392.67	29	cell organization and biogenesis;DNA metabolism;RNA metabolism OR transcription;other metabolic processes;stress response;developmental processes;other biological processes	cytosol;mitochondrion;nucleus;other cell component	nucleic acid binding activity;other molecular function	Pf00270, Pf00271, Pf00622	1653	ENSG00000079785	DDX1	B4DME8; B4DPN6; hsa:1653; Q92499	DDX1 as a regulatory component of the Drosha microprocessor; mRNA processing	tRNA processing in the nucleus	3	0	7.42141e+07	8.57675e+07	8.41691e+07	3.69133e+07	3.66942e+07	3.51169e+07
P18206	Vinculin OS=Homo sapiens OX=9606 GN=VCL PE=1 SV=4	359.817	46	40	199	40	1134	123.7	5.66	449.65	40	cell adhesion;cell organization and biogenesis;developmental processes;other biological processes	non-structural extracellular;plasma membrane;other membranes;cytosol;cytoskeleton;other cell component	cytoskeletal activity;other molecular function	Pf01044	7414	ENSG00000035403	VCL	hsa:7414; P18206; Q16450; Q5SWX2; Q7Z3B8; Q8IXU7	Integrin-mediated cell adhesion; Primary focal segmental glomerulosclerosis (FSGS); Focal adhesion; VEGFA-VEGFR2 signaling pathway; MFAP5 effect on permeability and motility of endothelial cells via cytoskeleton rearrangement; Melanoma; Regulation of actin cytoskeleton	Neutrophil degranulation; Signaling by ALK fusions and activated point mutants; Signaling by moderate kinase activity BRAF mutants; Paradoxical activation of RAF signaling by kinase inactive BRAF; Signaling downstream of RAS mutants; Platelet degranulation ; Signaling by BRAF and RAF1 fusions; Signaling by RAF1 mutants; MAP2K and MAPK activation; Signaling by high-kinase activity BRAF mutants; Sm…	18	0	1.07084e+08	1.12214e+08	1.18235e+08	4.62754e+07	4.80035e+07	4.95832e+07
P41250	Glycine--tRNA ligase OS=Homo sapiens OX=9606 GN=GARS1 PE=1 SV=3	359.693	54	31	225	31	739	83.1	7.03	494.19	31	protein metabolism;RNA metabolism OR transcription;other metabolic processes	non-structural extracellular;cytosol;mitochondrion;other cell component	other molecular function	Pf00458, Pf00587, Pf03129	2617	ENSG00000106105	GARS1	A0A090N8G0; B3KQA2; B4DIA0; hsa:2617; P41250; Q969Y1		Cytosolic tRNA aminoacylation; Mitochondrial tRNA aminoacylation	2	0	1.46385e+08	1.43396e+08	1.39296e+08	7.84575e+07	7.31636e+07	6.97214e+07
P08648	Integrin alpha-5 OS=Homo sapiens OX=9606 GN=ITGA5 PE=1 SV=2	357.428	40	28	247	28	1049	114.5	5.77	580.58	28	cell adhesion;stress response;developmental processes;signal transduction;other biological processes	plasma membrane;other membranes;other cell component	signal transduction activity or receptor binding;other molecular function	Pf01839, Pf08441	3678	ENSG00000161638	ITGA5	hsa:3678; P08648; Q96HA5	Integrin-mediated cell adhesion; Arrhythmogenic right ventricular cardiomyopathy; Focal adhesion; Focal adhesion: PI3K-Akt-mTOR-signaling pathway; PI3K-Akt signaling pathway; Ebola virus pathway in host; Epithelial to mesenchymal transition in colorectal cancer; CCL18 signaling pathway	Cell surface interactions at the vascular wall; Signal transduction by L1; Integrin cell surface interactions; Fibronectin matrix formation; Elastic fibre formation; RUNX2 regulates genes involved in cell migration	14	0	8.23877e+07	8.66824e+07	8.19777e+07	1.78485e+08	1.81207e+08	1.7173e+08
Q12797	Aspartyl/asparaginyl beta-hydroxylase OS=Homo sapiens OX=9606 GN=ASPH PE=1 SV=3	352.902	47	34	274	34	758	85.8	5.01	634.63	34	protein metabolism;other metabolic processes;transport;signal transduction;other biological processes	plasma membrane;other membranes;cytosol;ER/Golgi	other molecular function	Pf05118, Pf05279, Pf13432	444	ENSG00000198363	ASPH	A0A0A0MSK8; A6NDF4; A6NHI2; B4DIC9; B4E2K4; B7ZM95; E5RGP5; F5H667; hsa:444; Q12797; Q6NXR7; Q8TB28; Q9H291; Q9H2C4; Q9NRI0; Q9NRI1; Q9Y4J0		Ion homeostasis; Stimuli-sensing channels	2	0	1.48868e+08	1.51963e+08	1.43911e+08	2.51865e+08	2.30796e+08	2.27843e+08
Q92900	Regulator of nonsense transcripts 1 OS=Homo sapiens OX=9606 GN=UPF1 PE=1 SV=2	352.902	49	38	131	38	1129	124.3	6.61	236.69	38	cell cycle OR cell proliferation;cell organization and biogenesis;DNA metabolism;RNA metabolism OR transcription;other metabolic processes;stress response;transport;other biological processes	cytosol;nucleus;other cell component	nucleic acid binding activity;other molecular function	Pf09416, Pf13086, Pf13087, Pf18141	5976	ENSG00000005007	UPF1	hsa:5976; O00239; O43343; Q86Z25; Q92842; Q92900		Nonsense Mediated Decay (NMD) enhanced by the Exon Junction Complex (EJC); Nonsense Mediated Decay (NMD) independent of the Exon Junction Complex (EJC)	2	0	6.39676e+07	6.5771e+07	6.46503e+07	1.42298e+07	1.33116e+07	1.38722e+07
P12236	ADP/ATP translocase 3 OS=Homo sapiens OX=9606 GN=SLC25A6 PE=1 SV=4	351.905	63	25	407	9	298	32.8	9.74	930.71	25	transport;other biological processes	other membranes;mitochondrion	transporter activity	Pf00153	293	ENSG00000169100	SLC25A6	hsa:293; P12236; Q96C49	Electron transport chain: OXPHOS system in mitochondria; Alzheimer's disease and miRNA effects; Alzheimer's disease	Transport of nucleosides and free purine and pyrimidine bases across the plasma membrane; Mitochondrial protein import; Influenza Virus Induced Apoptosis; Vpr-mediated induction of apoptosis by mitochondrial outer membrane permeabilization	7	0	1.44715e+08	1.49416e+08	1.39039e+08	1.63546e+08	1.61176e+08	1.59287e+08
P49368	T-complex protein 1 subunit gamma OS=Homo sapiens OX=9606 GN=CCT3 PE=1 SV=4	351.766	64	27	250	27	545	60.5	6.49	571.44	27	cell organization and biogenesis;transport;other biological processes	cytosol;cytoskeleton;other cell component	other molecular function	Pf00118	7203	ENSG00000163468	CCT3	A6NE14; hsa:7203; P49368; Q5SZY1; Q9BR64	16p11.2 proximal deletion syndrome	Prefoldin mediated transfer of substrate to CCT/TriC; Cooperation of PDCL (PhLP1) and TRiC/CCT in G-protein beta folding; Formation of tubulin folding intermediates by CCT/TriC; BBSome-mediated cargo-targeting to cilium; Association of TriC/CCT with target proteins during biosynthesis; Folding of actin by CCT/TriC	7	0	2.46918e+08	2.71816e+08	2.65064e+08	1.03484e+08	1.15329e+08	1.18483e+08
P09936	Ubiquitin carboxyl-terminal hydrolase isozyme L1 OS=Homo sapiens OX=9606 GN=UCHL1 PE=1 SV=2	349.077	73	15	178	15	223	24.8	5.48	432.46	15	cell cycle OR cell proliferation;cell organization and biogenesis;protein metabolism;other metabolic processes;stress response;transport;developmental processes;other biological processes	other membranes;cytosol;ER/Golgi;nucleus;other cell component	signal transduction activity or receptor binding;other molecular function	Pf01088	7345	ENSG00000154277	UCHL1	hsa:7345; P09936; Q4W5K6; Q71UM0	Proteasome degradation; Parkinson's disease pathway; Hepatitis C and hepatocellular carcinoma	UCH proteinases	4	0	2.7824e+08	2.98377e+08	2.88492e+08	1.03248e+08	1.00308e+08	1.01605e+08
Q01813	ATP-dependent 6-phosphofructokinase, platelet type OS=Homo sapiens OX=9606 GN=PFKP PE=1 SV=2	347.627	48	35	192	33	784	85.5	7.55	375.44	35	other metabolic processes;other biological processes	cytosol;other cell component	kinase activity;other molecular function	Pf00365	5214	ENSG00000067057	PFKP	B3KS15; hsa:5214; Q01813; Q5VSR7; Q5VSR8	Cori cycle; Clear cell renal cell carcinoma pathways; Glycolysis and gluconeogenesis	Glycolysis	4	2	9.1774e+07	1.00628e+08	9.93551e+07	2.23427e+07	2.37892e+07	2.3292e+07
Q03252	Lamin-B2 OS=Homo sapiens OX=9606 GN=LMNB2 PE=1 SV=4	346.319	52	39	252	36	620	69.9	5.59	660.11	39		other membranes;cytoskeleton;nucleus	other molecular function	Pf00038, Pf00932	84823	ENSG00000176619	LMNB2	hsa:84823; O75292; Q03252; Q14734; Q96DF6	Gastric cancer network 2; Fas ligand pathway and stress induction of heat shock proteins; IL-18 signaling pathway; Familial partial lipodystrophy (FPLD); Progeria-associated lipodystrophy; Acquired partial lipodystrophy / Barraquer-Simons syndrome		6	0	2.66928e+08	2.81119e+08	2.73515e+08	1.67214e+08	1.64521e+08	1.62731e+08
P35527	Keratin, type I cytoskeletal 9 OS=Homo sapiens OX=9606 GN=KRT9 PE=1 SV=3	344.889	56	26	194	25	623	62	5.24	376.47	26	cell organization and biogenesis;developmental processes;other biological processes	cytosol;cytoskeleton	cytoskeletal activity	Pf00038	3857	ENSG00000171403	KRT9	hsa:3857; O00109; P35527; Q0IJ47; Q14665		Formation of the cornified envelope	2	0	1.56821e+08	1.59829e+08	1.55995e+08	6.24761e+07	5.93942e+07	5.97863e+07
P26006	Integrin alpha-3 OS=Homo sapiens OX=9606 GN=ITGA3 PE=1 SV=5	343.052	30	27	262	27	1051	116.5	6.77	638.68	27	cell adhesion;cell organization and biogenesis;developmental processes;signal transduction;other biological processes	plasma membrane;other membranes;other cell component	signal transduction activity or receptor binding;other molecular function	Pf01839, Pf08441	3675	ENSG00000005884	ITGA3	A7E246; B7ZM80; B9EGQ1; D3DTX4; D3DTX5; hsa:3675; P26006	Integrin-mediated cell adhesion; Arrhythmogenic right ventricular cardiomyopathy; Primary focal segmental glomerulosclerosis (FSGS); Focal adhesion; Focal adhesion: PI3K-Akt-mTOR-signaling pathway; PI3K-Akt signaling pathway; Ebola virus pathway in host; Small cell lung cancer; Nephrotic syndrome; Genes controlling nephrogenesis; Malignant pleural mesothelioma	Laminin interactions; MET activates PTK2 signaling; Integrin cell surface interactions; Basigin interactions	15	0	1.13385e+08	1.17545e+08	1.14324e+08	1.7845e+08	1.68874e+08	1.62532e+08
P21281	V-type proton ATPase subunit B, brain isoform OS=Homo sapiens OX=9606 GN=ATP6V1B2 PE=1 SV=3	342.982	75	28	220	28	511	56.5	5.81	471.22	28	other metabolic processes;transport;other biological processes	plasma membrane;other membranes;cytosol;other cytoplasmic organelle;other cell component	transporter activity;other molecular function	Pf00006, Pf02874	526	ENSG00000147416	ATP6V1B2	B2R5Z3; D3DSQ5; hsa:526; P21281; Q14544; Q15859; Q96IR0		Amino acids regulate mTORC1; ROS and RNS production in phagocytes; Insulin receptor recycling; Transferrin endocytosis and recycling; Ion channel transport	5	0	3.695e+07	3.97495e+07	3.80757e+07	7.2965e+07	7.49101e+07	7.51623e+07
Q9UMS4	Pre-mRNA-processing factor 19 OS=Homo sapiens OX=9606 GN=PRPF19 PE=1 SV=1	342.343	77	20	275	20	504	55.1	6.61	478.07	20	cell organization and biogenesis;protein metabolism;DNA metabolism;RNA metabolism OR transcription;other metabolic processes;stress response;developmental processes;signal transduction;other biological processes	cytoskeleton;nucleus;other cell component	other molecular function	Pf00400, Pf04564, Pf08606	27339	ENSG00000110107	PRPF19	hsa:27339; Q9UMS4		mRNA Splicing - Major Pathway; Formation of TC-NER Pre-Incision Complex; Dual incision in TC-NER; Gap-filling DNA repair synthesis and ligation in TC-NER	5	0	8.30321e+07	9.80502e+07	9.68828e+07	7.09441e+07	7.05475e+07	6.69235e+07
P10321	HLA class I histocompatibility antigen, C alpha chain OS=Homo sapiens OX=9606 GN=HLA-C PE=1 SV=3	341.79	61	21	215	11	366	40.6	6.04	531.37	21	stress response;other biological processes	plasma membrane;other membranes;ER/Golgi;other cytoplasmic organelle;other cell component	other molecular function	Pf00129, Pf06623, Pf07654	3107	ENSG00000204525	HLA-C	hsa:3107; O02863; O02864; O02865; O02866; O02958; O19505; O19652; O19676; O62879; O62882; O62883; O62888; O78060; O78061; O78062; O78063; O78067; O78068; O78069; O78072; O78083; O78090; O78091; O78149; O78165; O78166; O78178; O78202; O78203; O78211; O78214; P04222; P10321; P30499; P30500; P30501; P30502; P30503; P30504; P30505; P30506; P30507; P30508; P30509; P30510; P79498; Q07000; Q29631; Q2964…	Proteasome degradation; Allograft Rejection; Ebola virus pathway in host	ER-Phagosome pathway; Neutrophil degranulation; Interferon gamma signaling; Antigen Presentation: Folding, assembly and peptide loading of class I MHC; Immunoregulatory interactions between a Lymphoid and a non-Lymphoid cell; Interferon alpha/beta signaling; Endosomal/Vacuolar pathway; DAP12 interactions	11	5	9.55518e+07	1.08261e+08	1.02295e+08	2.42386e+08	2.3011e+08	2.15922e+08
O60701	UDP-glucose 6-dehydrogenase OS=Homo sapiens OX=9606 GN=UGDH PE=1 SV=1	341.608	70	26	232	26	494	55	7.12	518.88	26	cell organization and biogenesis;protein metabolism;other metabolic processes;developmental processes	cytosol;nucleus	other molecular function	Pf00984, Pf03720, Pf03721	7358	ENSG00000109814	UGDH	B3KUU2; B4DN25; hsa:7358; O60589; O60701	Glucuronidation	Formation of the active cofactor, UDP-glucuronate	2	0	1.45965e+08	1.52827e+08	1.47911e+08	9.83639e+07	9.00378e+07	8.83965e+07
Q8NBS9	Thioredoxin domain-containing protein 5 OS=Homo sapiens OX=9606 GN=TXNDC5 PE=1 SV=2	340.788	47	21	285	21	432	47.6	5.97	678.7	21	transport;other biological processes	non-structural extracellular;ER/Golgi;other cytoplasmic organelle	other molecular function	Pf00085	81567	ENSG00000239264	TXNDC5	B2RDM2; hsa:81567; Q5TCQ0; Q8NBS9; Q8ND33; Q8TCT2; Q9BVH9	VEGFA-VEGFR2 signaling pathway	Golgi Associated Vesicle Biogenesis; Neutrophil degranulation; Lysosome Vesicle Biogenesis	4	0	3.89899e+08	3.92383e+08	3.7362e+08	4.59356e+08	4.36595e+08	4.31278e+08
Q9BUF5	Tubulin beta-6 chain OS=Homo sapiens OX=9606 GN=TUBB6 PE=1 SV=1	339.417	72	22	437	9	446	49.8	4.88	889.64	22	cell cycle OR cell proliferation;cell organization and biogenesis	cytoskeleton;other cell component	cytoskeletal activity;other molecular function	Pf00091, Pf03953	84617	ENSG00000176014	TUBB6	B3KM76; hsa:84617; Q9BUF5; Q9HA42	Alzheimer's disease and miRNA effects; Pathogenic Escherichia coli infection; Parkin-ubiquitin proteasomal system pathway; Alzheimer's disease	HCMV Early Events; COPI-dependent Golgi-to-ER retrograde traffic; Separation of Sister Chromatids; MHC class II antigen presentation; Resolution of Sister Chromatid Cohesion; RHO GTPases Activate Formins; EML4 and NUDC in mitotic spindle formation; Kinesins; The role of GTSE1 in G2/M progression after G2 checkpoint; RHO GTPases activate IQGAPs; Translocation of SLC2A4 (GLUT4) to the plasma membra…	34	0	1.29331e+07	2.0186e+07	1.15509e+07	2.28626e+06	2.25504e+06	3.32553e+06
P36551	Oxygen-dependent coproporphyrinogen-III oxidase, mitochondrial OS=Homo sapiens OX=9606 GN=CPOX PE=1 SV=3	338.865	49	24	269	24	454	50.1	8.25	627.14	24	other metabolic processes	cytosol;mitochondrion;other cell component	other molecular function	Pf01218	1371	ENSG00000080819	CPOX	A8K275; B4DSD5; hsa:1371; P36551; Q14060; Q53F08; Q8IZ45; Q96AF3	Heme biosynthesis	Heme biosynthesis	2	0	1.5177e+08	1.52183e+08	1.46572e+08	1.24177e+08	1.19363e+08	1.16261e+08
P14210	Hepatocyte growth factor OS=Homo sapiens OX=9606 GN=HGF PE=1 SV=2	338.505	55	26	167	26	728	83.1	7.88	288.35	26	cell-cell signaling;cell cycle OR cell proliferation;protein metabolism;other metabolic processes;developmental processes;signal transduction;other biological processes	non-structural extracellular;other cell component	signal transduction activity or receptor binding;other molecular function	Pf00024, Pf00051, Pf00089	3082	ENSG00000019991	HGF	A1L3U6; hsa:3082; P14210; Q02935; Q13494; Q14519; Q3KRB2; Q8TCE2; Q9BYL9; Q9BYM0; Q9UDU6	Pluripotent stem cell differentiation pathway; Extracellular vesicle-mediated signaling in recipient cells; Nuclear receptors meta-pathway; NRF2 pathway; Focal adhesion; Hepatocyte growth factor receptor signaling; Lung fibrosis; Focal adhesion: PI3K-Akt-mTOR-signaling pathway; PI3K-Akt signaling pathway; EGFR tyrosine kinase inhibitor resistance; Malignant pleural mesothelioma	Platelet degranulation ; RAF/MAP kinase cascade; Negative regulation of MET activity; MET activates RAS signaling; Interleukin-4 and Interleukin-13 signaling; MET activates PTK2 signaling; MET interacts with TNS proteins; PIP3 activates AKT signaling; Constitutive Signaling by Aberrant PI3K in Cancer; PI5P, PP2A and IER3 Regulate PI3K/AKT Signaling; MET Receptor Activation; MET activates PI3K/AKT…	29	0	8.68656e+06	9.41918e+06	9.50888e+06	5.75409e+07	5.27243e+07	4.9061e+07
P09382	Galectin-1 OS=Homo sapiens OX=9606 GN=LGALS1 PE=1 SV=2	338.347	75	11	317	11	135	14.7	5.5	708.4	11	stress response;developmental processes;other biological processes	cytosol;ER/Golgi;nucleus;other cell component	other molecular function	Pf00337	3956	ENSG00000100097	LGALS1	B2R5E8; hsa:3956; P09382; Q9UDK5		Regulation of Insulin-like Growth Factor (IGF) transport and uptake by Insulin-like Growth Factor Binding Proteins (IGFBPs); Post-translational protein phosphorylation	2	0	8.85161e+08	8.77712e+08	8.58286e+08	4.83035e+08	4.80197e+08	4.90617e+08
Q9BSJ8	Extended synaptotagmin-1 OS=Homo sapiens OX=9606 GN=ESYT1 PE=1 SV=1	338.14	38	28	205	28	1104	122.8	5.83	465.89	28	cell organization and biogenesis;transport	plasma membrane;other membranes;ER/Golgi	other molecular function	Pf00168, Pf17047	23344	ENSG00000139641	ESYT1	A0FGR7; A8K2S2; hsa:23344; O94848; Q6PJN4; Q9BSJ8; Q9H6J1; Q9H6W2; Q9Y416		RAC1 GTPase cycle; RAC3 GTPase cycle; RHOF GTPase cycle; RHOD GTPase cycle; Glycosphingolipid metabolism; RHOG GTPase cycle; RAC2 GTPase cycle	7	0	6.14743e+07	6.08032e+07	6.18921e+07	8.0383e+07	7.88589e+07	7.5749e+07
P02751	Fibronectin OS=Homo sapiens OX=9606 GN=FN1 PE=1 SV=5	337.503	27	41	182	41	2477	272.2	5.5	317.98	41	cell adhesion;cell organization and biogenesis;protein metabolism;other metabolic processes;stress response;developmental processes;signal transduction;other biological processes	non-structural extracellular;extracellular matrix;plasma membrane;other membranes;ER/Golgi;other cell component	signal transduction activity or receptor binding;enzyme regulator activity;other molecular function	Pf00039, Pf00040, Pf00041	2335	ENSG00000115414	FN1	B7ZLF0; E9PE77; E9PG29; hsa:2335; O95609; O95610; P02751; Q14312; Q14325; Q14326; Q17RV7; Q53S27; Q564H7; Q585T2; Q59EH1; Q60FE4; Q68DP8; Q68DP9; Q68DT4; Q6LDP6; Q6MZS0; Q6MZU5; Q6N025; Q6N0A6; Q7Z391; Q86T27; Q8IVI8; Q96KP7; Q96KP8; Q96KP9; Q9H1B8; Q9HAP3; Q9UMK2	Mammary gland development pathway - Puberty (Stage 2 of 4); miRNA targets in ECM and membrane receptors; Focal adhesion; Overview of nanoparticle effects; RAC1/PAK1/p38/MMP2 pathway; TGF-beta signaling pathway; Interactions between LOXL4 and oxidative stress pathway; Physico-chemical features and toxicity-associated pathways; TGF-beta signaling in thyroid cells for epithelial-mesenchymal transiti…	Platelet degranulation ; Degradation of the extracellular matrix; Regulation of Insulin-like Growth Factor (IGF) transport and uptake by Insulin-like Growth Factor Binding Proteins (IGFBPs); Post-translational protein phosphorylation; Signaling by BRAF and RAF1 fusions; Signaling by moderate kinase activity BRAF mutants; Paradoxical activation of RAF signaling by kinase inactive BRAF; Signaling d…	49	0	1.42227e+07	1.4018e+07	1.34974e+07	7.08825e+07	7.70506e+07	7.04515e+07
P42166	Lamina-associated polypeptide 2, isoform alpha OS=Homo sapiens OX=9606 GN=TMPO PE=1 SV=2	337.373	59	26	193	17	694	75.4	7.66	437.37	26		nucleus;other cell component	nucleic acid binding activity;other molecular function	Pf03020, Pf08198, Pf11560	7112	ENSG00000120802	TMPO	P08918; P08919; P42166; Q14860; Q16295	Envelope proteins and their potential roles in EDMD physiopathology; Overlap between signal transduction pathways contributing to LMNA laminopathies		2	10	1.13048e+08	1.16589e+08	1.09402e+08	4.43359e+07	5.64574e+07	5.15268e+07
Q04828	Aldo-keto reductase family 1 member C1 OS=Homo sapiens OX=9606 GN=AKR1C1 PE=1 SV=1	337.361	74	22	223	2	323	36.8	7.88	528.4	22	other metabolic processes;transport;other biological processes	cytosol	other molecular function	Pf00248	1645	ENSG00000187134	AKR1C1	hsa:1645; P52896; Q04828; Q5SR15; Q7M4N2; Q9UCX2	Benzo(a)pyrene metabolism; Metapathway biotransformation Phase I and II; Prostaglandin synthesis and regulation	Synthesis of bile acids and bile salts via 7alpha-hydroxycholesterol; Retinoid metabolism and transport; Synthesis of bile acids and bile salts via 24-hydroxycholesterol; Synthesis of bile acids and bile salts via 27-hydroxycholesterol	7	25	3.50091e+08	3.5484e+08	3.31314e+08	1.0355e+08	9.73895e+07	9.38707e+07
P22695	Cytochrome b-c1 complex subunit 2, mitochondrial OS=Homo sapiens OX=9606 GN=UQCRC2 PE=1 SV=3	336.562	49	16	167	16	453	48.4	8.63	488.38	16	protein metabolism;other metabolic processes;other biological processes	other membranes;mitochondrion;nucleus	other molecular function	Pf00675, Pf05193	7385	ENSG00000140740	UQCRC2	B3KSN4; hsa:7385; P22695; Q9BQ05	Electron transport chain: OXPHOS system in mitochondria; Nonalcoholic fatty liver disease; Mitochondrial complex III assembly	Respiratory electron transport	4	0	7.70107e+07	9.30601e+07	8.6621e+07	1.05761e+08	1.08845e+08	9.67304e+07
P05141	ADP/ATP translocase 2 OS=Homo sapiens OX=9606 GN=SLC25A5 PE=1 SV=7	332.717	63	29	460	13	298	32.8	9.69	1047.48	29	cell organization and biogenesis;other metabolic processes;transport;developmental processes;other biological processes	plasma membrane;other membranes;cytoskeleton;mitochondrion	transporter activity;other molecular function	Pf00153	292	ENSG00000005022	SLC25A5	B2RCV1; hsa:292; O43350; P05141	Electron transport chain: OXPHOS system in mitochondria; Alzheimer's disease and miRNA effects; Alzheimer's disease	Transport of nucleosides and free purine and pyrimidine bases across the plasma membrane; Vpr-mediated induction of apoptosis by mitochondrial outer membrane permeabilization	5	18	1.13989e+09	1.21225e+09	1.17455e+09	1.32956e+09	1.27967e+09	1.31999e+09
O96008	Mitochondrial import receptor subunit TOM40 homolog OS=Homo sapiens OX=9606 GN=TOMM40 PE=1 SV=1	332.002	56	15	193	15	361	37.9	7.25	388.47	15	cell organization and biogenesis;transport	other membranes;cytosol;mitochondrion;other cell component	transporter activity	Pf01459	10452	ENSG00000130204	TOMM40	A0A024R0P9; hsa:10452; O96008; Q86VW4; Q8WY09; Q8WY10; Q8WY11; Q9BR95	IL-18 signaling pathway	Mitochondrial protein import; PINK1-PRKN Mediated Mitophagy	3	0	5.71701e+07	6.62916e+07	6.29299e+07	8.27037e+07	8.03315e+07	7.91413e+07
P54920	Alpha-soluble NSF attachment protein OS=Homo sapiens OX=9606 GN=NAPA PE=1 SV=3	331.926	78	20	164	20	295	33.2	5.36	360.43	20	cell-cell signaling;cell organization and biogenesis;transport;developmental processes;other biological processes	plasma membrane;other membranes;cytosol;other cytoplasmic organelle;other cell component	other molecular function	Pf14938	8775	ENSG00000105402	NAPA	A8K879; hsa:8775; P54920; Q96IK3; Q9BVJ3	Synaptic vesicle pathway; VEGFA-VEGFR2 signaling pathway	COPI-dependent Golgi-to-ER retrograde traffic; COPI-mediated anterograde transport; COPII-mediated vesicle transport; Golgi Associated Vesicle Biogenesis; Retrograde transport at the Trans-Golgi-Network; Intra-Golgi traffic	8	0	6.42698e+07	6.64505e+07	6.67879e+07	2.93689e+07	2.79073e+07	2.83846e+07
Q13435	Splicing factor 3B subunit 2 OS=Homo sapiens OX=9606 GN=SF3B2 PE=1 SV=2	330.733	41	28	202	28	895	100.2	5.67	414.3	28	RNA metabolism OR transcription;other metabolic processes	nucleus		Pf02037, Pf04037, Pf04046	10992	ENSG00000087365	SF3B2	A8K485; B4DT19; hsa:10992; Q13435; Q7L4T5; Q7Z627; Q969K1; Q96CM6; Q9BWD2	mRNA processing	mRNA Splicing - Major Pathway; mRNA Splicing - Minor Pathway	3	0	1.31488e+08	1.44973e+08	1.39721e+08	1.12013e+08	1.1419e+08	1.13979e+08
P19367	Hexokinase-1 OS=Homo sapiens OX=9606 GN=HK1 PE=1 SV=3	330.627	44	39	221	36	917	102.4	6.8	437.07	39	other metabolic processes;stress response;other biological processes	other membranes;cytosol;mitochondrion	kinase activity;other molecular function	Pf00349, Pf03727	3098	ENSG00000156515	HK1	E9PCK0; hsa:3098; O43443; O43444; O75574; P19367; Q5VTC3; Q96HC8; Q9NNZ4; Q9NNZ5	Cori cycle; Photodynamic therapy-induced HIF-1 survival signaling; Clear cell renal cell carcinoma pathways; Aerobic glycolysis; Glycolysis and gluconeogenesis; Glucuronidation	Glycolysis; Defective HK1 causes hexokinase deficiency (HK deficiency)	8	3	1.62988e+08	1.65779e+08	1.5798e+08	1.14643e+08	1.13809e+08	1.06636e+08
Q16531	DNA damage-binding protein 1 OS=Homo sapiens OX=9606 GN=DDB1 PE=1 SV=1	330.352	44	36	203	36	1140	126.9	5.26	357.76	36	cell-cell signaling;protein metabolism;DNA metabolism;other metabolic processes;stress response;signal transduction;other biological processes	nucleus;other cell component	nucleic acid binding activity;other molecular function	Pf03178, Pf10433	1642	ENSG00000167986	DDB1	A6NG77; B2R648; B4DG00; hsa:1642; O15176; Q13289; Q16531; Q58F96	Hippo-Merlin signaling dysregulation; Hepatitis B infection; Nucleotide excision repair; DNA repair pathways, full network; Nucleotide excision repair in xeroderma pigmentosum	Neddylation; Gap-filling DNA repair synthesis and ligation in TC-NER; Formation of TC-NER Pre-Incision Complex; Dual incision in TC-NER; Recognition of DNA damage by PCNA-containing replication complex; Dual Incision in GG-NER; Formation of Incision Complex in GG-NER; DNA Damage Recognition in GG-NER	14	0	9.38282e+07	9.90494e+07	9.40183e+07	7.81922e+07	7.30422e+07	7.35726e+07
P04439	HLA class I histocompatibility antigen, A alpha chain OS=Homo sapiens OX=9606 GN=HLA-A PE=1 SV=2	330.185	54	17	230	9	365	40.8	6	556.03	17	stress response;signal transduction;other biological processes	plasma membrane;other membranes;ER/Golgi;other cytoplasmic organelle;other cell component	signal transduction activity or receptor binding;other molecular function	Pf00129, Pf06623, Pf07654	3105	ENSG00000206503	HLA-A	B1PKZ3; hsa:3105; O02939; O02954; O02955; O02963; O19509; O19546; O19598; O19605; O19606; O19619; O19647; O19673; O19687; O19695; O19756; O19794; O19795; O43906; O43907; O46874; O62921; O62924; O77937; O77938; O77964; O78073; O78171; O98009; O98010; O98011; O98137; P01891; P01892; P04439; P05534; P06338; P10313; P10314; P10315; P10316; P13746; P16188; P16189; P16190; P18462; P30443; P30444; P3044…	Proteasome degradation; Allograft Rejection; Ebola virus pathway in host; Cancer immunotherapy by PD-1 blockade	ER-Phagosome pathway; Neutrophil degranulation; Interferon gamma signaling; Nef mediated downregulation of MHC class I complex cell surface expression; E3 ubiquitin ligases ubiquitinate target proteins; Antigen Presentation: Folding, assembly and peptide loading of class I MHC; Immunoregulatory interactions between a Lymphoid and a non-Lymphoid cell; Interferon alpha/beta signaling; Endosomal/Vac…	13	1	5.2921e+07	5.66306e+07	5.38285e+07	1.28685e+08	1.31395e+08	1.25792e+08
P12109	Collagen alpha-1(VI) chain OS=Homo sapiens OX=9606 GN=COL6A1 PE=1 SV=3	329.389	33	22	147	22	1028	108.5	5.43	310.26	22	cell adhesion;developmental processes;other biological processes	non-structural extracellular;plasma membrane;other membranes;ER/Golgi;other cell component	extracellular structural activity;other molecular function	Pf00092, Pf01391	1291	ENSG00000142156	COL6A1	hsa:1291; O00117; O00118; P12109; Q14040; Q14041; Q16258; Q7Z645; Q9BSA8	miRNA targets in ECM and membrane receptors; PI3K-Akt signaling pathway	NCAM1 interactions; Collagen degradation; Signaling by PDGF; Assembly of collagen fibrils and other multimeric structures; Integrin cell surface interactions; ECM proteoglycans; Collagen chain trimerization	10	0	2.49264e+07	3.02882e+07	2.844e+07	7.22199e+07	7.49174e+07	7.33845e+07
P08240	Signal recognition particle receptor subunit alpha OS=Homo sapiens OX=9606 GN=SRPRA PE=1 SV=2	327.346	51	25	210	25	638	69.8	8.95	430.89	25	transport	other membranes;ER/Golgi	other molecular function	Pf00448, Pf02881, Pf04086	6734	ENSG00000182934	SRPRA	A6NIB3; B2R5Z8; B4E0H3; E9PJS4; hsa:6734; P08240; Q9BVJ4		XBP1(S) activates chaperone genes; SRP-dependent cotranslational protein targeting to membrane	2	0	8.42722e+07	7.9744e+07	7.95945e+07	7.19823e+07	6.74932e+07	65442872
Q05639	Elongation factor 1-alpha 2 OS=Homo sapiens OX=9606 GN=EEF1A2 PE=1 SV=1	326.694	74	23	474	11	463	50.4	9.03	1203.43	23	protein metabolism;other metabolic processes;other biological processes	other membranes;other cytoplasmic organelle;other cell component	nucleic acid binding activity;other molecular function	Pf00009, Pf03143, Pf03144	1917	ENSG00000101210	EEF1A2	B5BUF3; E1P5J1; hsa:1917; P54266; Q05639; Q0VGC7	Translation factors	Eukaryotic Translation Elongation	2	0	2.02115e+07	2.4449e+07	2.95111e+07	4.2728e+06	5.30849e+06	4.05297e+06
O14672	Disintegrin and metalloproteinase domain-containing protein 10 OS=Homo sapiens OX=9606 GN=ADAM10 PE=1 SV=1	326.45	54	29	219	29	748	84.1	7.77	413.99	29	cell-cell signaling;cell organization and biogenesis;protein metabolism;other metabolic processes;transport;developmental processes;signal transduction;other biological processes	plasma membrane;other membranes;ER/Golgi;nucleus;other cell component	signal transduction activity or receptor binding;other molecular function	Pf00200, Pf01562, Pf13574	102	ENSG00000137845	ADAM10	B4DU28; hsa:102; O14672; Q10742; Q92650	Alzheimer's disease and miRNA effects; Copper homeostasis; Canonical and non-canonical Notch signaling; VEGFA-VEGFR2 signaling pathway; 3q29 copy number variation syndrome; Interactions of natural killer cells in pancreatic cancer; Alzheimer's disease; Hypertrophy model	Neutrophil degranulation; Regulation of Insulin-like Growth Factor (IGF) transport and uptake by Insulin-like Growth Factor Binding Proteins (IGFBPs); Post-translational protein phosphorylation; Amyloid fiber formation; Collagen degradation; Activated NOTCH1 Transmits Signal to the Nucleus; Constitutive Signaling by NOTCH1 PEST Domain Mutants; Constitutive Signaling by NOTCH1 HD Domain Mutants; C…	24	0	4.65454e+07	4.94628e+07	5.1387e+07	9.40036e+07	9.02687e+07	8.84855e+07
P02786	Transferrin receptor protein 1 OS=Homo sapiens OX=9606 GN=TFRC PE=1 SV=2	325.009	46	33	235	33	760	84.8	6.61	505.33	33	protein metabolism;other metabolic processes;transport;developmental processes;signal transduction;other biological processes	non-structural extracellular;plasma membrane;other membranes;other cytoplasmic organelle;other cell component	nucleic acid binding activity;other molecular function	Pf02225, Pf04253, Pf04389	7037	ENSG00000072274	TFRC	D3DXB0; hsa:7037; P02786; Q1HE24; Q59G55; Q9UCN0; Q9UCU5; Q9UDF9; Q9UK21	Iron metabolism in placenta; Ferroptosis; 3q29 copy number variation syndrome	RHOA GTPase cycle; RHOB GTPase cycle; RHOG GTPase cycle; RAC2 GTPase cycle; RAC3 GTPase cycle; RND2 GTPase cycle; RND1 GTPase cycle; Cargo recognition for clathrin-mediated endocytosis; CDC42 GTPase cycle; RAC1 GTPase cycle; RHOJ GTPase cycle; RHOC GTPase cycle; Golgi Associated Vesicle Biogenesis; RHOQ GTPase cycle; Transferrin endocytosis and recycling; RHOH GTPase cycle	20	0	1.63339e+08	1.78625e+08	1.74082e+08	1.14972e+08	1.13044e+08	1.0869e+08
O94925	Glutaminase kidney isoform, mitochondrial OS=Homo sapiens OX=9606 GN=GLS PE=1 SV=1	324.392	43	22	194	22	669	73.4	7.77	418.84	22	cell-cell signaling;cell organization and biogenesis;other metabolic processes;other biological processes	cytosol;mitochondrion;other cell component	other molecular function	Pf04960, Pf12796, Pf17959	2744	ENSG00000115419	GLS	hsa:2744; O94925; Q9UL05; Q9UL06; Q9UL07; Q9UN40	Amino acid metabolism; Metabolic reprogramming in colon cancer; Neuroinflammation and glutamatergic signaling	Glutamate Neurotransmitter Release Cycle; TP53 Regulates Metabolic Genes; Glutamate and glutamine metabolism	6	0	7.84611e+07	8.17602e+07	7.8023e+07	6.80751e+07	6.49601e+07	6.30329e+07
Q9HDC9	Adipocyte plasma membrane-associated protein OS=Homo sapiens OX=9606 GN=APMAP PE=1 SV=2	324.186	55	21	224	21	416	46.5	6.16	533.24	21	other metabolic processes	other membranes;other cell component	other molecular function	Pf03088, Pf20067	57136	ENSG00000101474	APMAP	A8K514; B4DXG1; hsa:57136; Q6UVZ8; Q9GZS8; Q9HDC9; Q9NUB2	Ciliary landscape		1	0	1.38826e+08	1.45313e+08	1.37328e+08	2.66533e+08	2.60253e+08	2.52839e+08
P23284	Peptidyl-prolyl cis-trans isomerase B OS=Homo sapiens OX=9606 GN=PPIB PE=1 SV=2	324.15	70	26	425	26	216	23.7	9.41	828.5	26	protein metabolism;other metabolic processes;developmental processes;other biological processes	ER/Golgi;nucleus;other cell component	other molecular function	Pf00160	5479	ENSG00000166794	PPIB	A8K534; hsa:5479; P23284; Q6IBH5; Q9BVK5	Prolactin signaling pathway; Type I collagen synthesis in the context of osteogenesis imperfecta	Collagen biosynthesis and modifying enzymes	3	0	7.73259e+08	8.18628e+08	8.19119e+08	6.63188e+08	6.58555e+08	6.54815e+08
P52948	Nuclear pore complex protein Nup98-Nup96 OS=Homo sapiens OX=9606 GN=NUP98 PE=1 SV=4	323.979	29	40	172	40	1817	197.5	6.4	322.46	40	cell organization and biogenesis;protein metabolism;transport;other biological processes	other membranes;cytosol;nucleus;other cell component	transporter activity;nucleic acid binding activity;other molecular function	Pf04096, Pf12110	4928	ENSG00000110713	NUP98	hsa:4928; P52948; Q8IUT2; Q8WYB0; Q96E54; Q9H3Q4; Q9NT02; Q9UF57; Q9UHX0; Q9Y6J4; Q9Y6J5	SARS-CoV-2 innate immunity evasion and cell-specific immune response		1	0	6.40099e+07	7.31695e+07	6.66553e+07	4.15562e+07	3.82497e+07	3.598e+07
Q27J81	Inverted formin-2 OS=Homo sapiens OX=9606 GN=INF2 PE=1 SV=2	323.814	42	33	133	33	1249	135.5	5.38	229.53	33	cell organization and biogenesis;other biological processes	other cell component	cytoskeletal activity;other molecular function	Pf02181, Pf02205, Pf06367, Pf06371	64423	ENSG00000203485	INF2	hsa:64423; Q27J81; Q27J83; Q69YL8; Q6P1X7; Q6PK22; Q86TR7; Q9BRM1; Q9H6N1	Primary focal segmental glomerulosclerosis (FSGS); Nephrotic syndrome		2	0	4.8303e+07	5.28631e+07	5.03694e+07	1.61202e+07	1.28102e+07	1.49355e+07
P50993	Sodium/potassium-transporting ATPase subunit alpha-2 OS=Homo sapiens OX=9606 GN=ATP1A2 PE=1 SV=1	323.336	18	16	217	1	1020	112.2	5.66	587.34	16	other metabolic processes;stress response;transport;developmental processes;signal transduction;other biological processes	plasma membrane;other membranes;other cytoplasmic organelle;other cell component	transporter activity;other molecular function	Pf00122, Pf00689, Pf00690, Pf13246	477	ENSG00000018625	ATP1A2	D3DVE4; hsa:477; P50993; Q07059; Q5JW74; Q86UZ5; Q9UQ25	Synaptic vesicle pathway	Potential therapeutics for SARS; Ion transport by P-type ATPases; Ion homeostasis	4	0	652233	709302	380852	733400	690982	575405
P07195	L-lactate dehydrogenase B chain OS=Homo sapiens OX=9606 GN=LDHB PE=1 SV=2	323.15	57	21	284	20	334	36.6	6.05	594.51	21	other metabolic processes	other membranes;cytosol;mitochondrion;other cell component	other molecular function	Pf00056, Pf02866	3945	ENSG00000111716	LDHB	hsa:3945; P07195	Clear cell renal cell carcinoma pathways; CCL18 signaling pathway; Glycolysis and gluconeogenesis	Pyruvate metabolism	4	0	6.02209e+08	6.00586e+08	5.82529e+08	2.68014e+08	2.5455e+08	2.50509e+08
Q7Z6Z7	E3 ubiquitin-protein ligase HUWE1 OS=Homo sapiens OX=9606 GN=HUWE1 PE=1 SV=3	323.023	14	44	134	44	4374	481.6	5.22	236.74	44	cell organization and biogenesis;protein metabolism;DNA metabolism;other metabolic processes;stress response;other biological processes	non-structural extracellular;other membranes;cytosol;ER/Golgi;nucleus;other cell component	nucleic acid binding activity;other molecular function	Pf00627, Pf00632, Pf02825, Pf06012, Pf06025, Pf14377	10075	ENSG00000086758	HUWE1	hsa:10075; O15029; Q4G2Z2; Q5H961; Q6P4D0; Q7Z6Z7; Q8NG67; Q9BUI0; Q9HCJ4; Q9NSL6; Q9P0A9		Neutrophil degranulation; Antigen processing: Ubiquitination & Proteasome degradation	2	0	4.38904e+07	4.45399e+07	4.56138e+07	1.61467e+07	1.58104e+07	1.65434e+07
Q96CS3	FAS-associated factor 2 OS=Homo sapiens OX=9606 GN=FAF2 PE=1 SV=2	321.983	60	19	194	19	445	52.6	5.62	370.65	19	cell organization and biogenesis;protein metabolism;other metabolic processes;stress response;transport;other biological processes	non-structural extracellular;other membranes;ER/Golgi;other cytoplasmic organelle;other cell component	enzyme regulator activity;other molecular function	Pf00789, Pf14555	23197	ENSG00000113194	FAF2	hsa:23197; O94963; Q8IUF2; Q96CS3; Q9BRP2; Q9BVM7		Neutrophil degranulation; RHOA GTPase cycle	2	0	6.25812e+07	6.56995e+07	6.09471e+07	5.93114e+07	5.55046e+07	5.23522e+07
P00338	L-lactate dehydrogenase A chain OS=Homo sapiens OX=9606 GN=LDHA PE=1 SV=2	321.632	78	23	283	22	332	36.7	8.27	611.92	23	other metabolic processes;stress response;developmental processes;other biological processes	cytosol	other molecular function	Pf00056, Pf02866	3939	ENSG00000134333; ENSG00000288299	LDHA	B4DKQ2; B7Z5E3; D3DQY3; F8W819; hsa:3939; P00338; Q53G53; Q6IBM7; Q6ZNV1; Q9UDE8; Q9UDE9	Cori cycle; HIF1A and PPARG regulation of glycolysis; Photodynamic therapy-induced HIF-1 survival signaling; VEGFA-VEGFR2 signaling pathway; Amino acid metabolism; Clear cell renal cell carcinoma pathways; PI3K/AKT/mTOR - VitD3 signaling; Metabolic reprogramming in colon cancer; Aerobic glycolysis; Glycolysis in senescence; Orexin receptor pathway; CCL18 signaling pathway; Glycolysis and gluconeo…	Pyruvate metabolism	14	1	6.46033e+08	6.40363e+08	6.44727e+08	3.16682e+08	2.93976e+08	2.89876e+08
Q92841	Probable ATP-dependent RNA helicase DDX17 OS=Homo sapiens OX=9606 GN=DDX17 PE=1 SV=2	320.954	58	39	335	30	729	80.2	8.27	675.44	39	RNA metabolism OR transcription;other metabolic processes;stress response;developmental processes;signal transduction;other biological processes	cytosol;nucleus;other cell component	other molecular function	Pf00270, Pf00271	10521	ENSG00000100201	DDX17	B1AHM0; H3BLZ8; hsa:10521; Q69YT1; Q6ICD6; Q92841	Novel intracellular components of RIG-I-like receptor (RLR) pathway	SUMOylation of transcription cofactors	2	11	5.51085e+08	5.72621e+08	5.51334e+08	2.98016e+08	2.88914e+08	2.87494e+08
P13489	Ribonuclease inhibitor OS=Homo sapiens OX=9606 GN=RNH1 PE=1 SV=2	320.738	69	21	139	21	461	49.9	4.82	358.71	21	RNA metabolism OR transcription;other metabolic processes;other biological processes	non-structural extracellular;cytosol;nucleus	enzyme regulator activity	Pf13516, Pf18779	6050	ENSG00000023191; ENSG00000276230	RNH1	hsa:6050; P13489; Q8IZK8; Q96FD7; Q9BQ80; Q9UDK6			0	0	7.88087e+07	8.49725e+07	8.28946e+07	2.13202e+07	2.03036e+07	2.03942e+07
Q16719	Kynureninase OS=Homo sapiens OX=9606 GN=KYNU PE=1 SV=1	320.508	59	19	169	19	465	52.3	7.03	409.41	19	other metabolic processes;stress response;other biological processes	cytosol;mitochondrion;nucleus;other cell component	other molecular function	Pf00266	8942	ENSG00000115919	KYNU	B2RCZ5; D3DP79; hsa:8942; Q16719; Q6I9T2; Q9BVW3	Selenium micronutrient network; NAD biosynthesis II (from tryptophan); Tryptophan metabolism	Tryptophan catabolism	4	0	9.33354e+07	9.71791e+07	9.2275e+07	4.76717e+07	4.92221e+07	4.90526e+07
Q969V3	Nicalin OS=Homo sapiens OX=9606 GN=NCLN PE=1 SV=2	319.818	45	20	201	20	563	62.9	6.89	592.56	20	protein metabolism;other biological processes	other membranes;ER/Golgi;other cell component	translation activity;other molecular function	Pf04389	56926	ENSG00000125912	NCLN	D6W613; hsa:56926; O75252; Q6FI60; Q6ZMB7; Q8TAT7; Q969V3; Q96H48; Q96IS7; Q9BQH9; Q9BTX4; Q9NPP2			0	0	6.39037e+07	6.66966e+07	6.52771e+07	1.2575e+08	1.2656e+08	1.24171e+08
P63010	AP-2 complex subunit beta OS=Homo sapiens OX=9606 GN=AP2B1 PE=1 SV=1	317.816	50	40	177	22	937	104.5	5.38	330.77	40	cell organization and biogenesis;other metabolic processes;transport;developmental processes;other biological processes	plasma membrane;other membranes;cytosol;other cytoplasmic organelle;other cell component	other molecular function	Pf01602, Pf02883, Pf09066	163	ENSG00000006125	AP2B1	A6NJP3; hsa:163; P21851; P63010; Q7Z451; Q96J19	Synaptic vesicle pathway; GABA receptor signaling; EGF/EGFR signaling pathway; Fragile X syndrome; mBDNF and proBDNF regulation of GABA neurotransmission	MHC class II antigen presentation; Recycling pathway of L1; EPH-ephrin mediated repulsion of cells; Cargo recognition for clathrin-mediated endocytosis; WNT5A-dependent internalization of FZD4; WNT5A-dependent internalization of FZD2, FZD5 and ROR2; Potential therapeutics for SARS; Retrograde neurotrophin signalling; LDL clearance; Nef Mediated CD4 Down-regulation; Nef Mediated CD8 Down-regulatio…	18	18	1.66652e+08	1.78768e+08	1.72653e+08	4.36674e+07	4.07244e+07	4.44611e+07
P62805	Histone H4 OS=Homo sapiens OX=9606 GN=H4C1 PE=1 SV=2	317.574	62	15	536	15	103	11.4	11.36	1191.47	15	cell organization and biogenesis;RNA metabolism OR transcription;other metabolic processes;other biological processes	non-structural extracellular;nucleus;other cell component	nucleic acid binding activity;other molecular function	Pf15511	121504; 554313; 8294; 8359; 8360; 8361; 8362; 8363; 8364; 8365; 8366; 8367; 8368; 8370	ENSG00000158406; ENSG00000197061; ENSG00000197238; ENSG00000197837; ENSG00000270276; ENSG00000270882; ENSG00000273542; ENSG00000274618; ENSG00000275126; ENSG00000276180; ENSG00000276966; ENSG00000277157; ENSG00000278637; ENSG00000278705	H4-16; H4C1; H4C11; H4C12; H4C13; H4C14; H4C15; H4C2; H4C3; H4C4; H4C5; H4C6; H4C8; H4C9	A2VCL0; hsa:121504; hsa:554313; hsa:8294; hsa:8359; hsa:8360; hsa:8361; hsa:8362; hsa:8363; hsa:8364; hsa:8365; hsa:8366; hsa:8367; hsa:8368; hsa:8370; P02304; P02305; P62805; Q6DRA9; Q6FGB8; Q6NWP7	Gastric cancer network 1; Histone modifications; 22q11.2 copy number variation syndrome; Male infertility; Type II interferon signaling (IFNG)	Transcriptional regulation by small RNAs; HCMV Late Events; Meiotic synapsis; Estrogen-dependent gene expression; HDACs deacetylate histones; HDMs demethylate histones; Activated PKN1 stimulates transcription of AR (androgen receptor) regulated genes KLK2 and KLK3; HCMV Early Events; ERCC6 (CSB) and EHMT2 (G9a) positively regulate rRNA expression; Recognition and association of DNA glycosylase wi…	50	0	5.34155e+08	5.5862e+08	5.48433e+08	4.14495e+09	4.2054e+09	4.20198e+09
Q15233	Non-POU domain-containing octamer-binding protein OS=Homo sapiens OX=9606 GN=NONO PE=1 SV=4	316.994	67	26	289	25	471	54.2	8.95	639.77	26	DNA metabolism;RNA metabolism OR transcription;other metabolic processes;stress response;other biological processes	nucleus	nucleic acid binding activity;other molecular function	Pf00076, Pf08075	4841	ENSG00000147140	NONO	B7Z4C2; D3DVV4; F5GYZ3; hsa:4841; O00201; P30807; Q12786; Q15233; Q9BQC5	mRNA processing		1	0	6.46548e+08	7.17887e+08	6.8945e+08	3.15621e+08	3.12385e+08	3.17541e+08
P04899	Guanine nucleotide-binding protein G(i) subunit alpha-2 OS=Homo sapiens OX=9606 GN=GNAI2 PE=1 SV=3	315.928	63	19	234	13	355	40.4	5.54	599.42	19	cell-cell signaling;cell cycle OR cell proliferation;signal transduction;other biological processes	plasma membrane;other membranes;cytosol;cytoskeleton;nucleus;other cell component	signal transduction activity or receptor binding;other molecular function	Pf00503	2771	ENSG00000114353	GNAI2	B3KTZ0; B4DYA0; B4E2X5; hsa:2771; P04899; Q6B6N3; Q8IZ71	Thyroid stimulating hormone (TSH) signaling pathway; Corticotropin-releasing hormone signaling pathway; S1P receptor signal transduction; Complement system; G protein signaling pathways; Chemokine signaling pathway; Hippo signaling regulation pathways; Purinergic signaling; Calcium regulation in cardiac cells	Extra-nuclear estrogen signaling; G alpha (i) signalling events; G alpha (z) signalling events; Adenylate cyclase inhibitory pathway; ADP signalling through P2Y purinoceptor 12; G alpha (s) signalling events; ADORA2B mediated anti-inflammatory cytokines production; Adrenaline,noradrenaline inhibits insulin secretion	18	6	1.09224e+08	1.07869e+08	1.06976e+08	1.49921e+08	1.42425e+08	1.3931e+08
Q99715	Collagen alpha-1(XII) chain OS=Homo sapiens OX=9606 GN=COL12A1 PE=1 SV=2	315.55	22	44	198	44	3063	332.9	5.53	288.71	44	cell adhesion;cell organization and biogenesis;developmental processes	extracellular matrix;ER/Golgi	extracellular structural activity	Pf00041, Pf00092, Pf01391	1303	ENSG00000111799	COL12A1	hsa:1303; O43853; Q15955; Q5VYK1; Q5VYK2; Q71UR3; Q99715; Q99716		Collagen degradation; Assembly of collagen fibrils and other multimeric structures; Collagen chain trimerization	4	0	2.49539e+07	2.66155e+07	2.54806e+07	3.42671e+07	3.44559e+07	3.34169e+07
P29317	Ephrin type-A receptor 2 OS=Homo sapiens OX=9606 GN=EPHA2 PE=1 SV=2	313.558	56	34	160	32	976	108.2	6.23	293.61	34	cell adhesion;cell cycle OR cell proliferation;cell organization and biogenesis;protein metabolism;other metabolic processes;stress response;developmental processes;signal transduction;other biological processes	plasma membrane;other membranes;other cell component	kinase activity;other molecular function	Pf00041, Pf00536, Pf01404, Pf07714, Pf14575	1969	ENSG00000142627	EPHA2	B5A968; hsa:1969; P29317; Q8N3Z2	Nuclear receptors meta-pathway; NRF2 pathway; VEGFA-VEGFR2 signaling pathway; Focal adhesion: PI3K-Akt-mTOR-signaling pathway; PI3K-Akt signaling pathway; Ras signaling; Hippo signaling regulation pathways; Hippo-Merlin signaling dysregulation; Malignant pleural mesothelioma	RAC1 GTPase cycle; RAC3 GTPase cycle; RHOU GTPase cycle; EPHA-mediated growth cone collapse; EPH-ephrin mediated repulsion of cells; RHOV GTPase cycle; RND2 GTPase cycle; RHOG GTPase cycle; RAC2 GTPase cycle; RND3 GTPase cycle; RND1 GTPase cycle	21	2	8.56103e+07	7.18704e+07	8.39766e+07	5.1303e+07	5.0055e+07	4.92205e+07
Q99714	3-hydroxyacyl-CoA dehydrogenase type-2 OS=Homo sapiens OX=9606 GN=HSD17B10 PE=1 SV=3	312.097	79	18	225	18	261	26.9	7.78	589.39	18	cell organization and biogenesis;RNA metabolism OR transcription;other metabolic processes	plasma membrane;other membranes;mitochondrion;other cell component	nucleic acid binding activity;other molecular function	Pf00106	3028	ENSG00000072506	HSD17B10	hsa:3028; Q5H927; Q6IBS9; Q8TCV9; Q96HD5; Q99714	Alzheimer's disease and miRNA effects; Valproic acid pathway; Tryptophan metabolism; Alzheimer's disease	Branched-chain amino acid catabolism; tRNA processing in the mitochondrion; tRNA modification in the mitochondrion; rRNA processing in the mitochondrion	8	0	1.88178e+08	1.96513e+08	1.8836e+08	1.67875e+08	1.67671e+08	1.60593e+08
P28331	NADH-ubiquinone oxidoreductase 75 kDa subunit, mitochondrial OS=Homo sapiens OX=9606 GN=NDUFS1 PE=1 SV=3	311.962	61	31	196	31	727	79.4	6.23	481.37	31	cell organization and biogenesis;other metabolic processes;transport;other biological processes	other membranes;mitochondrion	transporter activity;other molecular function	Pf00384, Pf09326, Pf10588, Pf13510	4719	ENSG00000023228; ENSG00000283447	NDUFS1	B4DIN9; B4DJA0; B4DPG1; B4DUC1; E7ENF3; hsa:4719; P28331; Q53TR8; Q8N1C4; Q8TCC9	Electron transport chain: OXPHOS system in mitochondria; Nonalcoholic fatty liver disease; Oxidative phosphorylation	Complex I biogenesis	5	0	5.67938e+07	5.94636e+07	5.51825e+07	5.9276e+07	5.62652e+07	5.48015e+07
P23528	Cofilin-1 OS=Homo sapiens OX=9606 GN=CFL1 PE=1 SV=3	311.737	63	14	220	10	166	18.5	8.09	566.52	14	cell cycle OR cell proliferation;cell organization and biogenesis;signal transduction;other biological processes	plasma membrane;other membranes;cytosol;cytoskeleton;nucleus;other cell component	cytoskeletal activity	Pf00241	1072	ENSG00000172757	CFL1	B3KUQ1; hsa:1072; P23528; Q53Y87; Q9UCA2	Brain-derived neurotrophic factor (BDNF) signaling pathway; VEGFA-VEGFR2 signaling pathway; EGF/EGFR signaling pathway; Envelope proteins and their potential roles in EDMD physiopathology; 7q11.23 copy number variation syndrome; Neuroinflammation and glutamatergic signaling; CCL18 signaling pathway; Regulation of actin cytoskeleton; G13 signaling pathway	Regulation of actin dynamics for phagocytic cup formation; EPHB-mediated forward signaling; RHO GTPases Activate ROCKs; Platelet degranulation ; Sema3A PAK dependent Axon repulsion; Gene and protein expression by JAK-STAT signaling after Interleukin-12 stimulation	15	4	5.34582e+08	5.54319e+08	5.55117e+08	166712696	1.58875e+08	1.47822e+08
Q14152	Eukaryotic translation initiation factor 3 subunit A OS=Homo sapiens OX=9606 GN=EIF3A PE=1 SV=1	310.368	35	41	194	41	1382	166.5	6.79	383.81	41	cell organization and biogenesis;protein metabolism;other metabolic processes;other biological processes	cytosol;cytoskeleton;translational apparatus;nucleus;other cell component	signal transduction activity or receptor binding;nucleic acid binding activity;other molecular function	Pf01399	8661	ENSG00000107581	EIF3A	B1AMV5; B4DYS1; F5H335; hsa:8661; O00653; Q14152; Q15778	Translation factors; nsp1 from SARS-CoV-2 inhibits translation initiation in the host cell	L13a-mediated translational silencing of Ceruloplasmin expression; Translation initiation complex formation; Formation of a pool of free 40S subunits; Formation of the ternary complex, and subsequently, the 43S complex; Ribosomal scanning and start codon recognition; GTP hydrolysis and joining of the 60S ribosomal subunit	8	0	1.42781e+08	1.50995e+08	1.49172e+08	4.63202e+07	4.75579e+07	4.50945e+07
P62917	60S ribosomal protein L8 OS=Homo sapiens OX=9606 GN=RPL8 PE=1 SV=2	309.664	54	14	165	14	257	28	11.03	389.88	14	protein metabolism;other metabolic processes	cytosol;translational apparatus;other cell component	nucleic acid binding activity;other molecular function	Pf00181, Pf03947	6132	ENSG00000161016	RPL8	A8K094; D3DWN2; hsa:6132; P25120; P62917; Q567Q7; Q969V7; Q9BWQ9	Cytoplasmic ribosomal proteins	Regulation of expression of SLITs and ROBOs; L13a-mediated translational silencing of Ceruloplasmin expression; Formation of a pool of free 40S subunits; GTP hydrolysis and joining of the 60S ribosomal subunit; Major pathway of rRNA processing in the nucleolus and cytosol; Nonsense Mediated Decay (NMD) enhanced by the Exon Junction Complex (EJC); SRP-dependent cotranslational protein targeting to…	14	0	2.58155e+08	2.90488e+08	2.69572e+08	1.267e+08	1.32261e+08	1.31487e+08
Q9BUJ2	Heterogeneous nuclear ribonucleoprotein U-like protein 1 OS=Homo sapiens OX=9606 GN=HNRNPUL1 PE=1 SV=2	309.245	36	24	173	24	856	95.7	6.92	363.53	24	RNA metabolism OR transcription;other metabolic processes;other biological processes	nucleus	other molecular function	Pf00622, Pf02037, Pf13671	11100	ENSG00000105323	HNRNPUL1	B3KMW7; hsa:11100; O76022; Q6ZSZ0; Q7L8P4; Q8N6Z4; Q96G37; Q9BUJ2; Q9HAL3; Q9UG75		mRNA Splicing - Major Pathway	1	0	8.12541e+07	8.99317e+07	8.25951e+07	4.95533e+07	5.09121e+07	5.60658e+07
Q5JRX3	Presequence protease, mitochondrial OS=Homo sapiens OX=9606 GN=PITRM1 PE=1 SV=3	309.132	44	31	209	31	1037	117.3	6.92	392.99	31	cell organization and biogenesis;protein metabolism;other metabolic processes;transport	mitochondrion	enzyme regulator activity;other molecular function	Pf00675, Pf05193, Pf08367	10531	ENSG00000107959	PITRM1	B3KMJ6; B4E0J8; C9JSL2; E7ES23; hsa:10531; O95204; Q2M2G6; Q4VBR1; Q5JRW7; Q5JRX3; Q7L5Z7; Q9BSI6; Q9BVJ5; Q9UPP8		Mitochondrial protein import	1	0	6.80262e+07	6.57638e+07	6.50512e+07	6.77219e+07	6.33674e+07	6.1531e+07
Q1KMD3	Heterogeneous nuclear ribonucleoprotein U-like protein 2 OS=Homo sapiens OX=9606 GN=HNRNPUL2 PE=1 SV=1	308.909	45	32	216	32	747	85.1	4.91	480.42	32		nucleus		Pf00622, Pf02037, Pf13671	221092	ENSG00000214753	HNRNPUL2	hsa:221092; Q1KMD3; Q8N3B3			0	0	1.16742e+08	1.22115e+08	114334717	9.56157e+07	1.00787e+08	9.50771e+07
P13645	Keratin, type I cytoskeletal 10 OS=Homo sapiens OX=9606 GN=KRT10 PE=1 SV=6	308.124	50	26	205	22	584	58.8	5.21	483.64	26	cell organization and biogenesis;protein metabolism;other metabolic processes;developmental processes;other biological processes	plasma membrane;cytosol;cytoskeleton;other cell component	bone, tooth or skin structural activity;other molecular function	Pf00038	3858	ENSG00000186395	KRT10	hsa:3858; P13645; Q14664; Q8N175		Formation of the cornified envelope	2	4	3.00549e+08	3.01176e+08	2.93359e+08	7.22775e+07	6.90151e+07	6.97337e+07
O00469	Procollagen-lysine,2-oxoglutarate 5-dioxygenase 2 OS=Homo sapiens OX=9606 GN=PLOD2 PE=1 SV=2	308.043	50	32	245	32	737	84.6	6.71	429.16	32	protein metabolism;other metabolic processes;stress response	other membranes;ER/Golgi	other molecular function	Pf03171	5352	ENSG00000152952	PLOD2	B3KWS3; hsa:5352; O00469; Q59ED2; Q8N170	Clear cell renal cell carcinoma pathways; Type I collagen synthesis in the context of osteogenesis imperfecta	Collagen biosynthesis and modifying enzymes	3	0	1.22923e+08	1.24765e+08	1.1926e+08	9.29479e+07	8.98975e+07	87396246
P47895	Aldehyde dehydrogenase family 1 member A3 OS=Homo sapiens OX=9606 GN=ALDH1A3 PE=1 SV=2	307.755	67	25	202	23	512	56.1	7.25	445.46	25	cell organization and biogenesis;other metabolic processes;developmental processes;other biological processes	cytosol;other cell component	other molecular function	Pf00171	220	ENSG00000184254	ALDH1A3	hsa:220; P47895; Q6NT64	Ethanol effects on histone modifications; Vitamin A and carotenoid metabolism	RA biosynthesis pathway	3	2	1.86223e+08	1.94427e+08	1.87158e+08	4.60548e+07	4.44082e+07	55957225
Q8TCS8	Polyribonucleotide nucleotidyltransferase 1, mitochondrial OS=Homo sapiens OX=9606 GN=PNPT1 PE=1 SV=2	307.556	55	33	223	33	783	85.9	7.77	390.81	33	cell organization and biogenesis;RNA metabolism OR transcription;other metabolic processes;stress response;transport;developmental processes;other biological processes	other membranes;cytosol;mitochondrion;ER/Golgi;translational apparatus;nucleus;other cytoplasmic organelle;other cell component	nucleic acid binding activity;other molecular function	Pf00013, Pf01138, Pf03725, Pf03726	87178	ENSG00000138035	PNPT1	hsa:87178; Q53SU0; Q68CN1; Q7Z7D1; Q8IWX1; Q8TCS8; Q96T05; Q9BRU3; Q9BVX0	Pyrimidine metabolism		1	0	5.82481e+07	6.13068e+07	5.8434e+07	7.01292e+07	6.97226e+07	6.90599e+07
P45880	Voltage-dependent anion-selective channel protein 2 OS=Homo sapiens OX=9606 GN=VDAC2 PE=1 SV=2	305.827	62	15	254	15	294	31.5	7.56	579.23	15	cell organization and biogenesis;transport;signal transduction;other biological processes	other membranes;mitochondrion;ER/Golgi;other cell component	transporter activity;other molecular function	Pf01459	7417	ENSG00000165637	VDAC2	hsa:7417; P45880; Q5VWK1; Q5VWK3; Q6IB40; Q7L3J5; Q9BWK8; Q9Y5I6	Alzheimer's disease and miRNA effects; Ferroptosis; Alzheimer's disease	Ub-specific processing proteases; Mitochondrial calcium ion transport	5	0	2.56759e+08	2.7847e+08	2.66687e+08	4.08235e+08	4.04342e+08	3.9653e+08
P35221	Catenin alpha-1 OS=Homo sapiens OX=9606 GN=CTNNA1 PE=1 SV=1	303.491	48	30	135	25	906	100	6.29	266.46	30	cell adhesion;cell organization and biogenesis;stress response;developmental processes;other biological processes	plasma membrane;other membranes;cytosol;cytoskeleton;other cell component	cytoskeletal activity;other molecular function	Pf01044	1495	ENSG00000044115	CTNNA1	hsa:1495; P35221; Q12795; Q8N1C0	Arrhythmogenic right ventricular cardiomyopathy; Apoptosis-related network due to altered Notch3 in ovarian cancer; VEGFA-VEGFR2 signaling pathway; White fat cell differentiation; Endometrial cancer; Mechanoregulation and pathology of YAP/TAZ via Hippo and non-Hippo mechanisms; Hippo-Merlin signaling dysregulation; Malignant pleural mesothelioma	RHO GTPases activate IQGAPs; VEGFR2 mediated vascular permeability; Adherens junctions interactions; Myogenesis	12	4	6.59697e+07	7.43478e+07	7.13707e+07	2.01549e+07	2.00497e+07	2.15923e+07
O43854	EGF-like repeat and discoidin I-like domain-containing protein 3 OS=Homo sapiens OX=9606 GN=EDIL3 PE=1 SV=1	303.445	55	23	233	23	480	53.7	7.28	420.06	23	cell adhesion;other biological processes		signal transduction activity or receptor binding;other molecular function	Pf00008, Pf00754, Pf12661	10085	ENSG00000164176	EDIL3	B2R763; hsa:10085; O43854; O43855; Q5D094; Q8N610			0	0	5.382e+07	5.6662e+07	55012217	1.25922e+08	1.28669e+08	1.25231e+08
P07996	Thrombospondin-1 OS=Homo sapiens OX=9606 GN=THBS1 PE=1 SV=2	303.184	34	30	216	28	1170	129.3	4.94	365.14	30	cell adhesion;cell organization and biogenesis;protein metabolism;other metabolic processes;stress response;transport;developmental processes;other biological processes	non-structural extracellular;extracellular matrix;plasma membrane;other membranes;cytosol;ER/Golgi;other cell component	signal transduction activity or receptor binding;other molecular function	Pf00090, Pf00093, Pf02412, Pf05735	7057	ENSG00000137801	THBS1	A8K6H4; B4E3J7; B9EGH6; hsa:7057; P07996; Q15667; Q59E99	Complement system; Bladder cancer; Apoptosis-related network due to altered Notch3 in ovarian cancer; miRNA targets in ECM and membrane receptors; Focal adhesion; TGF-beta signaling pathway; Focal adhesion: PI3K-Akt-mTOR-signaling pathway; PI3K-Akt signaling pathway; Inflammatory response pathway; Male infertility; TGF-beta receptor signaling in skeletal dysplasias; p53 transcriptional gene netwo…	Integrin cell surface interactions; Syndecan interactions; Platelet degranulation ; RUNX1 regulates genes involved in megakaryocyte differentiation and platelet function; Defective B3GALTL causes PpS; O-glycosylation of TSR domain-containing proteins; Signaling by PDGF	21	2	4.6956e+07	5.05428e+07	4.86038e+07	6.03969e+07	5.84218e+07	5.6726e+07
Q9H9B4	Sideroflexin-1 OS=Homo sapiens OX=9606 GN=SFXN1 PE=1 SV=4	303.098	60	18	237	16	322	35.6	9.07	541.42	18	other metabolic processes;transport	other membranes;mitochondrion	transporter activity	Pf03820	94081	ENSG00000164466	SFXN1	B3KPW3; D3DQN2; hsa:94081; Q9H9B4; Q9HA53			0	5	1.80162e+08	1.99137e+08	1.88965e+08	3.33222e+08	3.29892e+08	3.29086e+08
O95782	AP-2 complex subunit alpha-1 OS=Homo sapiens OX=9606 GN=AP2A1 PE=1 SV=3	302.977	44	31	167	23	977	107.5	7.03	305.96	31	transport;other biological processes	plasma membrane;other membranes;cytosol;ER/Golgi;other cytoplasmic organelle;other cell component	signal transduction activity or receptor binding;other molecular function	Pf01602, Pf02296, Pf02883	160	ENSG00000196961	AP2A1	hsa:160; O95782; Q96CI7; Q96PP6; Q96PP7; Q9H070	Synaptic vesicle pathway; VEGFA-VEGFR2 signaling pathway; GABA receptor signaling; EGF/EGFR signaling pathway; Fragile X syndrome; mBDNF and proBDNF regulation of GABA neurotransmission	MHC class II antigen presentation; Cargo recognition for clathrin-mediated endocytosis; Potential therapeutics for SARS; Recycling pathway of L1; WNT5A-dependent internalization of FZD4; EPH-ephrin mediated repulsion of cells; LDL clearance; Trafficking of GluR2-containing AMPA receptors; Nef Mediated CD4 Down-regulation; Retrograde neurotrophin signalling; Nef Mediated CD8 Down-regulation; WNT5A…	20	9	1.29723e+08	1.27246e+08	1.30223e+08	4.51244e+07	43610072	4.31017e+07
Q32P28	Prolyl 3-hydroxylase 1 OS=Homo sapiens OX=9606 GN=P3H1 PE=1 SV=2	302.804	50	26	192	25	736	83.3	5.14	432.67	26	protein metabolism;other metabolic processes;developmental processes;other biological processes	ER/Golgi;nucleus;other cell component	other molecular function	Pf13640	64175	ENSG00000117385	P3H1	hsa:64175; Q32P28; Q7KZR4; Q96BR8; Q96SK8; Q96SL5; Q96SN3; Q9H6K3; Q9HC86; Q9HC87	Type I collagen synthesis in the context of osteogenesis imperfecta	Collagen biosynthesis and modifying enzymes	2	1	7.65365e+07	8.67017e+07	8.14691e+07	9.78858e+07	9.29912e+07	8.16686e+07
P12268	Inosine-5'-monophosphate dehydrogenase 2 OS=Homo sapiens OX=9606 GN=IMPDH2 PE=1 SV=2	301.907	49	21	147	20	514	55.8	6.9	368.42	21	cell cycle OR cell proliferation;other metabolic processes;developmental processes;other biological processes	non-structural extracellular;cytosol;nucleus;other cell component	nucleic acid binding activity;other molecular function	Pf00478, Pf00571	3615	ENSG00000178035	IMPDH2	hsa:3615; P12268; Q6LEF3	Rett syndrome causing genes	Neutrophil degranulation; Potential therapeutics for SARS; Purine ribonucleoside monophosphate biosynthesis	4	1	1.05994e+08	1.06489e+08	1.0922e+08	3.15509e+07	2.86854e+07	2.53218e+07
O95202	Mitochondrial proton/calcium exchanger protein OS=Homo sapiens OX=9606 GN=LETM1 PE=1 SV=1	301.772	40	26	202	26	739	83.3	6.7	437.67	26	cell organization and biogenesis;transport;other biological processes	other membranes;mitochondrion	transporter activity;translation activity;other molecular function	Pf07766	3954	ENSG00000168924	LETM1	B4DED2; hsa:3954; O95202; Q9UF65		RHOG GTPase cycle; Mitochondrial calcium ion transport	2	0	5.07122e+07	5.10774e+07	5.30702e+07	8.01969e+07	7.69079e+07	7.5697e+07
Q6YHK3	CD109 antigen OS=Homo sapiens OX=9606 GN=CD109 PE=1 SV=2	300.611	28	30	208	30	1445	161.6	5.85	428.34	30	developmental processes;other biological processes	non-structural extracellular;plasma membrane;other membranes;cytosol	enzyme regulator activity;other molecular function	Pf00207, Pf01835, Pf07677, Pf07678, Pf07703, Pf17791	135228	ENSG00000156535	CD109	A5YKK4; B2R948; B3KW25; hsa:135228; Q0P6K7; Q5SYA8; Q5XUM7; Q5XUM9; Q6MZI7; Q6YHK3; Q8N3A7; Q8N915; Q8TDJ2; Q8TDJ3		Platelet degranulation ; Post-translational modification: synthesis of GPI-anchored proteins	2	0	3.20669e+07	3.50452e+07	3.63077e+07	4.6691e+07	5.00042e+07	4.55196e+07
P39656	Dolichyl-diphosphooligosaccharide--protein glycosyltransferase 48 kDa subunit OS=Homo sapiens OX=9606 GN=DDOST PE=1 SV=4	299.97	59	17	233	17	456	50.8	6.55	476.33	17	protein metabolism;other metabolic processes;other biological processes	plasma membrane;other membranes;ER/Golgi;other cytoplasmic organelle;other cell component	enzyme regulator activity	Pf03345	1650	ENSG00000244038	DDOST	B2RDQ4; B4DJE3; B4DLI2; hsa:1650; O43244; P39656; Q5VWA5; Q8NI93; Q9BUI2	AGE/RAGE pathway	Neutrophil degranulation; SRP-dependent cotranslational protein targeting to membrane; Maturation of spike protein; Advanced glycosylation endproduct receptor signaling; Asparagine N-linked glycosylation	6	0	2.35787e+08	2.56399e+08	2.51389e+08	4.09768e+08	4.22097e+08	4.32032e+08
P42765	3-ketoacyl-CoA thiolase, mitochondrial OS=Homo sapiens OX=9606 GN=ACAA2 PE=1 SV=2	299.864	70	20	161	20	397	41.9	8.09	320.69	20	cell organization and biogenesis;other metabolic processes;stress response;transport	mitochondrion	other molecular function	Pf00108, Pf02803	10449	ENSG00000167315	ACAA2	hsa:10449; P42765; Q9BUT6	Fatty acid biosynthesis	Mitochondrial Fatty Acid Beta-Oxidation	2	0	3.9966e+07	4.05226e+07	3.69957e+07	4.313e+07	4.03645e+07	3.89088e+07
Q04637	Eukaryotic translation initiation factor 4 gamma 1 OS=Homo sapiens OX=9606 GN=EIF4G1 PE=1 SV=4	299.132	24	28	141	22	1599	175.4	5.33	235.23	28	protein metabolism;other metabolic processes;stress response;other biological processes	cytosol;translational apparatus;nucleus;other cell component	nucleic acid binding activity;other molecular function	Pf02020, Pf02847, Pf02854	1981	ENSG00000114867	EIF4G1	D3DNT2; D3DNT4; D3DNT5; E9PFM1; G5E9S1; hsa:1981; O43177; O95066; Q04637; Q5HYG0; Q6ZN21; Q8N102	Translation factors; VEGFA-VEGFR2 signaling pathway; Acute viral myocarditis; Fragile X syndrome; Translation inhibitors in chronically activated PDGFRA cells; Malignant pleural mesothelioma	Deadenylation of mRNA; AUF1 (hnRNP D0) binds and destabilizes mRNA; Regulation of expression of SLITs and ROBOs; ISG15 antiviral mechanism; L13a-mediated translational silencing of Ceruloplasmin expression; Translation initiation complex formation; Ribosomal scanning and start codon recognition; GTP hydrolysis and joining of the 60S ribosomal subunit; Nonsense Mediated Decay (NMD) enhanced by the…	18	7	1.37441e+08	1.44086e+08	1.35649e+08	1.7938e+07	1.91508e+07	2.077e+07
Q9UIG0	Tyrosine-protein kinase BAZ1B OS=Homo sapiens OX=9606 GN=BAZ1B PE=1 SV=2	298.33	31	35	155	35	1483	170.8	8.48	268.87	35	cell organization and biogenesis;protein metabolism;other metabolic processes;stress response;other biological processes	nucleus;other cell component	kinase activity;other molecular function	Pf00439, Pf00628, Pf10537, Pf15612, Pf15613	9031	ENSG00000009954	BAZ1B	B9EGK3; D3DXE9; hsa:9031; O95039; O95247; O95277; Q6P1K4; Q86UJ6; Q9UIG0	IL-18 signaling pathway; 7q11.23 copy number variation syndrome	B-WICH complex positively regulates rRNA expression; Recruitment and ATM-mediated phosphorylation of repair and signaling proteins at DNA double strand breaks	4	0	5.53427e+07	5.9037e+07	5.59338e+07	2.94928e+07	3.0876e+07	2.92058e+07
P05067	Amyloid-beta precursor protein OS=Homo sapiens OX=9606 GN=APP PE=1 SV=3	297.771	39	26	205	25	770	86.9	4.82	406.7	26	cell adhesion;cell organization and biogenesis;protein metabolism;RNA metabolism OR transcription;other metabolic processes;stress response;transport;developmental processes;signal transduction;other biological processes	non-structural extracellular;plasma membrane;other membranes;cytosol;cytoskeleton;mitochondrion;ER/Golgi;nucleus;other cytoplasmic organelle;other cell component	signal transduction activity or receptor binding;enzyme regulator activity;nucleic acid binding activity;other molecular function	Pf00014, Pf02177, Pf03494, Pf10515, Pf12924, Pf12925	351	ENSG00000142192	APP	B2R5V1; B4DII8; D3DSD1; D3DSD2; D3DSD3; hsa:351; P05067; P09000; P78438; Q13764; Q13778; Q13793; Q16011; Q16014; Q16019; Q16020; Q6GSC0; Q8WZ99; Q9BT38; Q9UC33; Q9UCA9; Q9UCB6; Q9UCC8; Q9UCD1; Q9UQ58	Alzheimer's disease and miRNA effects; Endoderm differentiation; Apoptosis-related network due to altered Notch3 in ovarian cancer; Copper homeostasis; TGF-beta signaling pathway; Fragile X syndrome; Inclusion body myositis; Alzheimer's disease	Platelet degranulation ; Regulation of Insulin-like Growth Factor (IGF) transport and uptake by Insulin-like Growth Factor Binding Proteins (IGFBPs); Post-translational protein phosphorylation; Amyloid fiber formation; Insertion of tail-anchored proteins into the endoplasmic reticulum membrane; G alpha (q) signalling events; Deregulated CDK5 triggers multiple neurodegenerative pathways in Alzheim…	24	1	1.90568e+07	1.98789e+07	2.08182e+07	9.61963e+07	9.55019e+07	9.42571e+07
P51149	Ras-related protein Rab-7a OS=Homo sapiens OX=9606 GN=RAB7A PE=1 SV=1	297.045	85	20	245	20	207	23.5	6.7	608.83	20	cell organization and biogenesis;protein metabolism;other metabolic processes;transport;other biological processes	plasma membrane;other membranes;cytosol;other cytoplasmic organelle;other cell component	other molecular function	Pf00071	7879	ENSG00000075785	RAB7A	A8K3V6; hsa:7879; P51149; Q9NWJ0; Q9UPB0	Ebola virus pathway in host; Autosomal recessive osteopetrosis pathways; Intracellular trafficking proteins involved in CMT neuropathy	RAB GEFs exchange GTP for GDP on RABs; RAB geranylgeranylation; Neutrophil degranulation; MHC class II antigen presentation; RHOG GTPase cycle; TBC/RABGAPs; RAC2 GTPase cycle; RAC3 GTPase cycle; RHOD GTPase cycle; Prevention of phagosomal-lysosomal fusion; CDC42 GTPase cycle; RAC1 GTPase cycle; RHOQ GTPase cycle; RHOJ GTPase cycle; RHOH GTPase cycle; RHOF GTPase cycle; Suppression of autophagy	20	0	2.1063e+08	2.24628e+08	2.21882e+08	3.24959e+08	3.23802e+08	3.21169e+08
P60174	Triosephosphate isomerase OS=Homo sapiens OX=9606 GN=TPI1 PE=1 SV=4	296.48	79	16	233	16	249	26.7	6.9	671.62	16	other metabolic processes	cytosol	other molecular function	Pf00121	7167	ENSG00000111669	TPI1	B7Z5D8; D3DUS9; hsa:7167; P00938; P60174; Q6FHP9; Q6IS07; Q8WWD0; Q96AG5	Fatty acid beta-oxidation; Cori cycle; HIF1A and PPARG regulation of glycolysis; Clear cell renal cell carcinoma pathways; Aerobic glycolysis; Glycolysis and gluconeogenesis	Glycolysis; Gluconeogenesis	8	0	5.63552e+08	5.76345e+08	5.45757e+08	1.6775e+08	1.75296e+08	1.53885e+08
P62879	Guanine nucleotide-binding protein G(I)/G(S)/G(T) subunit beta-2 OS=Homo sapiens OX=9606 GN=GNB2 PE=1 SV=3	295.395	79	17	201	10	340	37.3	6	389.69	17	signal transduction	plasma membrane;other membranes;cytosol;other cell component	other molecular function	Pf00400	2783	ENSG00000172354	GNB2	B3KPU1; hsa:2783; P11016; P54312; P62879	Corticotropin-releasing hormone signaling pathway; Myometrial relaxation and contraction pathways; G protein signaling pathways; Chemokine signaling pathway; Focal adhesion: PI3K-Akt-mTOR-signaling pathway; PI3K-Akt signaling pathway; Ras signaling; Calcium regulation in cardiac cells	G alpha (12/13) signalling events; G alpha (q) signalling events; G alpha (i) signalling events; G alpha (z) signalling events; ADP signalling through P2Y purinoceptor 12; G alpha (s) signalling events; Extra-nuclear estrogen signaling; ADORA2B mediated anti-inflammatory cytokines production; Glucagon-like Peptide-1 (GLP1) regulates insulin secretion; Vasopressin regulates renal water homeostasis…	35	8	1.88142e+08	1.94604e+08	1.8715e+08	1.19878e+08	1.26212e+08	1.20426e+08
Q96AG4	Leucine-rich repeat-containing protein 59 OS=Homo sapiens OX=9606 GN=LRRC59 PE=1 SV=1	294.781	48	18	274	18	307	34.9	9.57	633.45	18	signal transduction;other biological processes	other membranes;mitochondrion;ER/Golgi;nucleus		Pf13855	55379	ENSG00000108829	LRRC59	B2RE83; D3DTX8; hsa:55379; Q96AG4; Q9P189	VEGFA-VEGFR2 signaling pathway		1	0	4.15867e+08	4.45704e+08	4.11359e+08	4.59967e+08	4.71447e+08	4.69635e+08
Q99623	Prohibitin-2 OS=Homo sapiens OX=9606 GN=PHB2 PE=1 SV=2	293.591	76	23	292	23	299	33.3	9.83	715.35	23	cell cycle OR cell proliferation;cell organization and biogenesis;other metabolic processes;stress response;transport;developmental processes;signal transduction;other biological processes	plasma membrane;other membranes;mitochondrion;nucleus;other cell component	other molecular function	Pf01145	11331	ENSG00000215021	PHB2	B4DP75; hsa:11331; Q2YDA4; Q7KYU3; Q92978; Q99623		Processing of SMDT1	1	0	4.15551e+08	4.26162e+08	4.11757e+08	6.55916e+08	6.24857e+08	6.17069e+08
P53618	Coatomer subunit beta OS=Homo sapiens OX=9606 GN=COPB1 PE=1 SV=3	293.036	40	28	112	28	953	107.1	6.05	207.99	28	transport	plasma membrane;other membranes;cytosol;ER/Golgi;other cell component	other molecular function	Pf01602, Pf07718, Pf14806	1315	ENSG00000129083	COPB1	D3DQX0; hsa:1315; P53618; Q6GTT7; Q9NTK2; Q9UNW7		COPI-dependent Golgi-to-ER retrograde traffic; Neutrophil degranulation; COPI-mediated anterograde transport	3	0	5.85696e+07	7.00252e+07	6.16386e+07	1.074e+07	1.16185e+07	1.17436e+07
P17655	Calpain-2 catalytic subunit OS=Homo sapiens OX=9606 GN=CAPN2 PE=1 SV=6	292.894	63	30	149	30	700	79.9	4.98	324.77	30	protein metabolism;other metabolic processes;stress response;developmental processes;other biological processes	plasma membrane;other membranes;cytosol;cytoskeleton;mitochondrion;ER/Golgi;nucleus;other cytoplasmic organelle;other cell component	cytoskeletal activity;other molecular function	Pf00648, Pf01067, Pf13833	824	ENSG00000162909	CAPN2	A6NDG7; B7ZA96; E7ES58; hsa:824; P17655; Q16738; Q6PJT3; Q8WU26; Q9HBB1	Integrin-mediated cell adhesion; Alzheimer's disease and miRNA effects; Focal adhesion; VEGFA-VEGFR2 signaling pathway; Alzheimer's disease	Degradation of the extracellular matrix; Deregulated CDK5 triggers multiple neurodegenerative pathways in Alzheimer's disease models	7	0	8.02284e+07	8.03244e+07	7.92236e+07	3.40647e+07	3.38688e+07	3.09844e+07
P07686	Beta-hexosaminidase subunit beta OS=Homo sapiens OX=9606 GN=HEXB PE=1 SV=3	292.314	50	26	233	25	556	63.1	6.76	514.75	26	cell organization and biogenesis;protein metabolism;other metabolic processes;developmental processes;other biological processes	non-structural extracellular;other cytoplasmic organelle;other cell component	other molecular function	Pf00728, Pf14845	3074	ENSG00000049860	HEXB	hsa:3074; P07686	Glycosaminoglycan degradation	Neutrophil degranulation; Glycosphingolipid metabolism; CS/DS degradation; Hyaluronan uptake and degradation; Keratan sulfate degradation; Defective HEXB causes GM2G2	7	1	1.54384e+08	1.64576e+08	1.58801e+08	1.21881e+08	1.17549e+08	1.17647e+08
O75694	Nuclear pore complex protein Nup155 OS=Homo sapiens OX=9606 GN=NUP155 PE=1 SV=1	291.363	30	28	174	28	1391	155.1	6.16	391.44	28	cell-cell signaling;cell organization and biogenesis;other metabolic processes;transport;other biological processes	other membranes;cytosol;nucleus	other molecular function	Pf03177, Pf08801	9631	ENSG00000113569	NUP155	hsa:9631; O75694; Q9UBE9; Q9UFL5		HCMV Early Events; ISG15 antiviral mechanism; NS1 Mediated Effects on Host Pathways; HCMV Late Events; Transport of the SLBP independent Mature mRNA; Transport of the SLBP Dependant Mature mRNA; Transport of Mature mRNA Derived from an Intronless Transcript; Transport of Mature mRNA derived from an Intron-Containing Transcript; Rev-mediated nuclear export of HIV RNA; Transport of Ribonucleoprotei…	28	0	6.00606e+07	6.51429e+07	6.17749e+07	4.78921e+07	4.6731e+07	4.21937e+07
P50991	T-complex protein 1 subunit delta OS=Homo sapiens OX=9606 GN=CCT4 PE=1 SV=4	291.272	54	26	222	25	539	57.9	7.83	496.53	26	transport;other biological processes	cytosol;cytoskeleton;nucleus;other cell component	other molecular function	Pf00118	10575	ENSG00000115484	CCT4	B2R6I3; B7Z8B1; F5H5W3; hsa:10575; O14870; P50991; Q53QP9; Q96C51	16p11.2 proximal deletion syndrome	Formation of tubulin folding intermediates by CCT/TriC; Association of TriC/CCT with target proteins during biosynthesis; Prefoldin mediated transfer of substrate to CCT/TriC; BBSome-mediated cargo-targeting to cilium; Cooperation of PDCL (PhLP1) and TRiC/CCT in G-protein beta folding; Folding of actin by CCT/TriC	7	0	2.84346e+08	3.02081e+08	2.94484e+08	1.12706e+08	1.10882e+08	1.08666e+08
P11387	DNA topoisomerase 1 OS=Homo sapiens OX=9606 GN=TOP1 PE=1 SV=2	291.078	40	31	233	31	765	90.7	9.31	469.45	31	cell organization and biogenesis;protein metabolism;DNA metabolism;other metabolic processes;developmental processes;other biological processes	nucleus;other cell component	nucleic acid binding activity;kinase activity;other molecular function	Pf01028, Pf02919, Pf14370	7150	ENSG00000198900	TOP1	A8KA78; E1P5W3; hsa:7150; O43256; P11387; Q12855; Q12856; Q15610; Q5TFY3; Q9UJN0	Ebola virus pathway in host	SUMOylation of DNA replication proteins	2	0	1.566e+08	1.68467e+08	1.63124e+08	1.15273e+08	1.18016e+08	1.16055e+08
P78347	General transcription factor II-I OS=Homo sapiens OX=9606 GN=GTF2I PE=1 SV=2	290.838	47	34	194	34	998	112.3	6.39	371.37	34	RNA metabolism OR transcription;other metabolic processes;other biological processes	nucleus;other cell component	nucleic acid binding activity;other molecular function	Pf02946	2969	ENSG00000263001	GTF2I	hsa:2969; O14743; O15359; O43546; O43588; O43589; P78347; Q75M85; Q75M86; Q75M87; Q75M88; Q86U51; Q9BSZ4	B cell receptor signaling pathway; 7q11.23 copy number variation syndrome		2	0	1.04618e+08	1.14481e+08	1.10022e+08	3.78892e+07	3.87852e+07	3.93541e+07
Q08380	Galectin-3-binding protein OS=Homo sapiens OX=9606 GN=LGALS3BP PE=1 SV=1	290.158	45	17	213	17	585	65.3	5.27	500.63	17	cell adhesion;stress response;transport;signal transduction	non-structural extracellular;other membranes;other cell component	other molecular function	Pf00530, Pf07707	3959	ENSG00000108679	LGALS3BP	hsa:3959; Q08380; Q7M4S0; Q9UCH8; Q9UCH9; Q9UCI0	Network map of SARS-CoV-2 signaling pathway	Platelet degranulation	2	0	7.44057e+07	7.58839e+07	6.78963e+07	2.02035e+08	1.93009e+08	1.85493e+08
Q8N163	Cell cycle and apoptosis regulator protein 2 OS=Homo sapiens OX=9606 GN=CCAR2 PE=1 SV=2	289.656	43	27	203	27	923	102.8	5.22	402.2	27	cell-cell signaling;cell cycle OR cell proliferation;cell organization and biogenesis;RNA metabolism OR transcription;other metabolic processes;stress response;signal transduction;other biological processes	cytoskeleton;mitochondrion;nucleus;other cell component	enzyme regulator activity;other molecular function	Pf14443, Pf14444, Pf19256, Pf19257	57805	ENSG00000158941	CCAR2	A6NL03; B2RB79; D3DSR6; hsa:57805; Q6P0Q9; Q8N163; Q8N3G7; Q8N8M1; Q8TF34; Q9H9Q9; Q9HD12; Q9NT55		Regulation of HSF1-mediated heat shock response	1	0	1.08054e+08	1.09912e+08	1.11404e+08	8.16377e+07	7.77729e+07	7.73724e+07
P55884	Eukaryotic translation initiation factor 3 subunit B OS=Homo sapiens OX=9606 GN=EIF3B PE=1 SV=3	289.559	43	31	145	31	814	92.4	5	316.56	31	cell organization and biogenesis;protein metabolism;other metabolic processes;other biological processes	cytosol;translational apparatus;other cell component	nucleic acid binding activity;other molecular function	Pf00076, Pf08662	8662	ENSG00000106263	EIF3B	A4D208; hsa:8662; P55884; Q2NL77; Q9UMF9	Translation factors; nsp1 from SARS-CoV-2 inhibits translation initiation in the host cell	L13a-mediated translational silencing of Ceruloplasmin expression; Translation initiation complex formation; Formation of a pool of free 40S subunits; Formation of the ternary complex, and subsequently, the 43S complex; Ribosomal scanning and start codon recognition; GTP hydrolysis and joining of the 60S ribosomal subunit	8	0	1.40388e+08	1.48015e+08	1.44919e+08	2.38635e+07	2.30463e+07	2.20548e+07
Q8WUM4	Programmed cell death 6-interacting protein OS=Homo sapiens OX=9606 GN=PDCD6IP PE=1 SV=1	288.005	48	31	154	31	868	96	6.52	334.65	31	cell cycle OR cell proliferation;cell organization and biogenesis;protein metabolism;other metabolic processes;transport;other biological processes	non-structural extracellular;plasma membrane;cytosol;cytoskeleton;ER/Golgi;other cell component	signal transduction activity or receptor binding;other molecular function	Pf03097, Pf13949	10015	ENSG00000170248	PDCD6IP	C5MQH7; E9PFU1; hsa:10015; Q6NUS1; Q8WUM4; Q9BX86; Q9NUN0; Q9P2H2; Q9UKL5	Inhibition of exosome biogenesis and secretion by Manumycin A in CRPC cells	Budding and maturation of HIV virion; Regulation of necroptotic cell death; Uptake and function of anthrax toxins	5	0	9.32646e+07	9.52224e+07	9.35412e+07	3.64801e+07	3.7595e+07	3.45285e+07
P00505	Aspartate aminotransferase, mitochondrial OS=Homo sapiens OX=9606 GN=GOT2 PE=1 SV=3	287.832	64	23	234	23	430	47.5	9.01	591.76	23	other metabolic processes;transport;developmental processes;other biological processes	plasma membrane;other membranes;mitochondrion;other cell component	other molecular function	Pf00155	2806	ENSG00000125166	GOT2	B4DJA6; E7ERW2; hsa:2806; P00505; Q53FL3; Q9BWA3	Alanine and aspartate metabolism; Amino acid metabolism; Metabolic reprogramming in colon cancer; NAD metabolism in oncogene-induced senescence and mitochondrial dysfunction-associated senescence; Glycolysis and gluconeogenesis	Gluconeogenesis; Glyoxylate metabolism and glycine degradation; Aspartate and asparagine metabolism; Glutamate and glutamine metabolism; Degradation of cysteine and homocysteine	10	0	6.18509e+07	7.1816e+07	6.78321e+07	1.83356e+08	1.8752e+08	1.84011e+08
Q15459	Splicing factor 3A subunit 1 OS=Homo sapiens OX=9606 GN=SF3A1 PE=1 SV=1	287.273	41	29	201	29	793	88.8	5.22	401.79	29	cell organization and biogenesis;RNA metabolism OR transcription;other metabolic processes	nucleus	nucleic acid binding activity	Pf00240, Pf01805, Pf12230	10291	ENSG00000099995	SF3A1	E9PAW1; hsa:10291; Q15459	mRNA processing	mRNA Splicing - Major Pathway	2	0	1.31609e+08	1.3211e+08	1.29226e+08	1.02892e+08	1.00588e+08	9.6436e+07
P42167	Lamina-associated polypeptide 2, isoforms beta/gamma OS=Homo sapiens OX=9606 GN=TMPO PE=1 SV=2	286.916	54	18	162	9	454	50.6	9.38	409.05	18		other membranes;cytosol;nucleus	nucleic acid binding activity;other molecular function	Pf03020, Pf08198	7112	ENSG00000120802	TMPO	A2T926; hsa:7112; P42167; Q14861	Envelope proteins and their potential roles in EDMD physiopathology; Overlap between signal transduction pathways contributing to LMNA laminopathies	RHOG GTPase cycle; RHOA GTPase cycle; RAC2 GTPase cycle; RAC3 GTPase cycle; RHOD GTPase cycle; RHOC GTPase cycle; CDC42 GTPase cycle; RAC1 GTPase cycle; RHOJ GTPase cycle; RHOF GTPase cycle	12	0	5.3902e+07	6.28421e+07	5.81573e+07	3.92526e+07	3.73934e+07	3.6543e+07
P54136	Arginine--tRNA ligase, cytoplasmic OS=Homo sapiens OX=9606 GN=RARS1 PE=1 SV=2	286.659	54	30	176	30	660	75.3	6.68	351.84	30	protein metabolism;RNA metabolism OR transcription;other metabolic processes	cytosol;nucleus;other cell component	nucleic acid binding activity;other molecular function	Pf00750, Pf03485, Pf05746	5917	ENSG00000113643	RARS1	B2RBS9; hsa:5917; P54136; Q53GY4; Q9BWA1	Amino acid metabolism	Cytosolic tRNA aminoacylation; Selenoamino acid metabolism	3	0	1.23342e+08	1.28748e+08	1.22053e+08	2.52442e+07	2.43454e+07	2.86261e+07
Q7L2E3	ATP-dependent RNA helicase DHX30 OS=Homo sapiens OX=9606 GN=DHX30 PE=1 SV=1	285.355	37	36	155	36	1194	133.9	8.78	327.16	36	cell organization and biogenesis;developmental processes	cytosol;mitochondrion;other cell component	nucleic acid binding activity;other molecular function	Pf00270, Pf00271, Pf04408, Pf07717	22907	ENSG00000132153	DHX30	A8K5F1; hsa:22907; O94965; Q7L2E3; Q7Z753; Q96CH4; Q9NUQ0			0	0	1.18766e+08	1.20557e+08	1.1366e+08	7.51503e+07	6.79135e+07	7.46661e+07
P07858	Cathepsin B OS=Homo sapiens OX=9606 GN=CTSB PE=1 SV=3	284.918	48	17	182	17	339	37.8	6.3	494.33	17	protein metabolism;other metabolic processes;developmental processes;other biological processes	non-structural extracellular;plasma membrane;other membranes;other cytoplasmic organelle;other cell component	other molecular function	Pf00112, Pf08127	1508	ENSG00000164733	CTSB	B3KQR5; B3KRR5; hsa:1508; P07858; Q503A6; Q96D87	Ebola virus pathway in host	MHC class II antigen presentation; Neutrophil degranulation; Collagen degradation; Assembly of collagen fibrils and other multimeric structures; Trafficking and processing of endosomal TLR	6	0	1.34658e+08	1.41492e+08	1.2953e+08	1.1501e+08	1.25626e+08	1.08412e+08
P62701	40S ribosomal protein S4, X isoform OS=Homo sapiens OX=9606 GN=RPS4X PE=1 SV=2	284.832	63	22	285	14	263	29.6	10.15	679.96	22	protein metabolism;other metabolic processes;developmental processes;other biological processes	cytosol;translational apparatus;nucleus;other cell component	nucleic acid binding activity;other molecular function	Pf00467, Pf00900, Pf01479, Pf08071, Pf16121	6191	ENSG00000198034	RPS4X	hsa:6191; P12631; P12750; P27576; P55831; P62701; Q14727; Q6IPY4	Cytoplasmic ribosomal proteins	Regulation of expression of SLITs and ROBOs; Major pathway of rRNA processing in the nucleolus and cytosol; L13a-mediated translational silencing of Ceruloplasmin expression; Translation initiation complex formation; Formation of a pool of free 40S subunits; Formation of the ternary complex, and subsequently, the 43S complex; Ribosomal scanning and start codon recognition; GTP hydrolysis and join…	17	8	5.88332e+08	6.05728e+08	5.83765e+08	2.41581e+08	2.50495e+08	2.48877e+08
P49588	Alanine--tRNA ligase, cytoplasmic OS=Homo sapiens OX=9606 GN=AARS1 PE=1 SV=2	284.817	47	34	136	34	968	106.7	5.53	289.76	34	protein metabolism;RNA metabolism OR transcription;other metabolic processes;developmental processes;other biological processes	cytosol;mitochondrion;other cell component	nucleic acid binding activity;other molecular function	Pf01411, Pf02272, Pf07973	16	ENSG00000090861	AARS1	A6NF14; B4DR45; hsa:16; P49588; Q53GV7; Q96FA0	IL-18 signaling pathway	Cytosolic tRNA aminoacylation	2	0	7.40946e+07	7.55436e+07	7.17363e+07	1.41379e+07	1.46473e+07	1.47813e+07
P32322	Pyrroline-5-carboxylate reductase 1, mitochondrial OS=Homo sapiens OX=9606 GN=PYCR1 PE=1 SV=2	282.431	63	18	179	17	319	33.3	7.61	480.23	18	other metabolic processes;stress response;other biological processes	mitochondrion	other molecular function	Pf03807, Pf14748	5831	ENSG00000183010	PYCR1	A6NFM2; B4DMU0; hsa:5831; P32322; Q6FHI4; Q96DI6; Q9HBQ4	Amino acid metabolism; Metabolic reprogramming in colon cancer	Glutamate and glutamine metabolism	3	1	8.00271e+07	7.31849e+07	7.3884e+07	1.26448e+08	1.18169e+08	1.14829e+08
P06744	Glucose-6-phosphate isomerase OS=Homo sapiens OX=9606 GN=GPI PE=1 SV=4	282.36	51	21	170	21	558	63.1	8.32	319.52	21	other metabolic processes;stress response;developmental processes;signal transduction;other biological processes	non-structural extracellular;plasma membrane;other membranes;cytosol;nucleus;other cell component	signal transduction activity or receptor binding;other molecular function	Pf00342	2821	ENSG00000105220	GPI	B4DG39; hsa:2821; P06744; Q9BRD3; Q9BSK5; Q9UHE6	Cori cycle; Clear cell renal cell carcinoma pathways; Metabolic reprogramming in colon cancer; Aerobic glycolysis; Glycolysis and gluconeogenesis	Neutrophil degranulation; TP53 Regulates Metabolic Genes; Glycolysis; Gluconeogenesis	9	0	1.37897e+08	1.4116e+08	1.35545e+08	3.96142e+07	3.78788e+07	3.7826e+07
P15559	NAD(P)H dehydrogenase [quinone] 1 OS=Homo sapiens OX=9606 GN=NQO1 PE=1 SV=1	281.565	43	16	197	16	274	30.8	8.88	451.4	16	cell-cell signaling;other metabolic processes;stress response;other biological processes	cytosol;other cell component	other molecular function	Pf02525	1728	ENSG00000181019	NQO1	B2R5Y9; B4DNM7; B7ZAD1; hsa:1728; P15559; Q86UK1	Dopamine metabolism; Aryl hydrocarbon receptor Netpath; Apoptosis-related network due to altered Notch3 in ovarian cancer; Aryl hydrocarbon receptor pathway; Nuclear receptors meta-pathway; NRF2 pathway; Transcriptional activation by NRF2 in response to phytochemicals; Photodynamic therapy-induced NFE2L2 (NRF2) survival signaling; Interactions between LOXL4 and oxidative stress pathway; Benzene m…	Regulation of ornithine decarboxylase (ODC)	16	0	5.2954e+08	5.42013e+08	5.34077e+08	1.5817e+08	1.45522e+08	1.47536e+08
P26640	Valine--tRNA ligase OS=Homo sapiens OX=9606 GN=VARS1 PE=1 SV=4	281.425	36	31	121	31	1264	140.4	7.59	265.49	31	protein metabolism;RNA metabolism OR transcription;other metabolic processes	cytosol	other molecular function	Pf00043, Pf00133, Pf08264	7407	ENSG00000096171; ENSG00000204394; ENSG00000224264; ENSG00000226589; ENSG00000231116	VARS1	B0V1N1; B4DZ61; hsa:7407; P26640; Q5JQ90; Q96E77; Q9UQM2	Amino acid metabolism	Cytosolic tRNA aminoacylation	2	0	7.48154e+07	7.49686e+07	7.49638e+07	1.88985e+07	1.85897e+07	1.69272e+07
P14314	Glucosidase 2 subunit beta OS=Homo sapiens OX=9606 GN=PRKCSH PE=1 SV=2	281.082	59	27	291	27	528	59.4	4.41	596.57	27	protein metabolism;other metabolic processes;developmental processes;signal transduction	ER/Golgi;other cell component	other molecular function	Pf12999, Pf13015, Pf13202	5589	ENSG00000130175	PRKCSH	A8K318; hsa:5589; P14314; Q96BU9; Q96D06; Q9P0W9		Regulation of Insulin-like Growth Factor (IGF) transport and uptake by Insulin-like Growth Factor Binding Proteins (IGFBPs); Post-translational protein phosphorylation; Advanced glycosylation endproduct receptor signaling; Maturation of spike protein; Calnexin/calreticulin cycle; Maturation of spike protein	7	0	4.20022e+08	4.51058e+08	4.40618e+08	4.85589e+08	4.89198e+08	4.77514e+08
P28799	Progranulin OS=Homo sapiens OX=9606 GN=GRN PE=1 SV=2	280.858	54	19	141	19	593	63.5	6.83	324.36	19	cell organization and biogenesis;transport;developmental processes;signal transduction;other biological processes	non-structural extracellular;plasma membrane;other membranes;ER/Golgi;other cytoplasmic organelle	signal transduction activity or receptor binding;other molecular function	Pf00396	2896	ENSG00000030582	GRN	D3DX55; hsa:2896; P23781; P23782; P23783; P23784; P28799; Q53HQ8; Q53Y88; Q540U8; Q9BWE7; Q9H8S1; Q9UCH0	Integrated breast cancer pathway; IL-18 signaling pathway	Neutrophil degranulation	3	0	4.8418e+07	4.58315e+07	4.95102e+07	8.03482e+07	8.1712e+07	75171051
P40227	T-complex protein 1 subunit zeta OS=Homo sapiens OX=9606 GN=CCT6A PE=1 SV=3	280.608	58	21	183	21	531	58	6.68	449.32	21	other biological processes	cytosol;cytoskeleton;other cell component	other molecular function	Pf00118	908	ENSG00000146731	CCT6A	A6NCD2; hsa:908; P40227; Q3KP28; Q75LP4; Q96S46	16p11.2 proximal deletion syndrome	Association of TriC/CCT with target proteins during biosynthesis; Cooperation of PDCL (PhLP1) and TRiC/CCT in G-protein beta folding; Formation of tubulin folding intermediates by CCT/TriC; Prefoldin mediated transfer of substrate to CCT/TriC; RHOBTB2 GTPase cycle; Folding of actin by CCT/TriC	7	0	1.88149e+08	1.75909e+08	1.76863e+08	7.20269e+07	7.00938e+07	7.19096e+07
P62424	60S ribosomal protein L7a OS=Homo sapiens OX=9606 GN=RPL7A PE=1 SV=2	279.977	61	23	260	23	266	30	10.61	667.44	23	protein metabolism;RNA metabolism OR transcription;other metabolic processes	other membranes;cytosol;translational apparatus;nucleus	other molecular function	Pf01248	6130	ENSG00000148303; ENSG00000280858	RPL7A	hsa:6130; P11518; P62424; Q5T8U4	Cytoplasmic ribosomal proteins	Major pathway of rRNA processing in the nucleolus and cytosol; L13a-mediated translational silencing of Ceruloplasmin expression; Formation of a pool of free 40S subunits; GTP hydrolysis and joining of the 60S ribosomal subunit; SRP-dependent cotranslational protein targeting to membrane; Response of EIF2AK4 (GCN2) to amino acid deficiency; Regulation of expression of SLITs and ROBOs; Nonsense Me…	14	0	4.94424e+08	5.25681e+08	5.07565e+08	3.38097e+08	3.30932e+08	3.12494e+08
Q92616	eIF-2-alpha kinase activator GCN1 OS=Homo sapiens OX=9606 GN=GCN1 PE=1 SV=6	279.775	23	45	111	45	2671	292.6	7.47	223.97	45	protein metabolism;other metabolic processes;stress response;other biological processes	cytosol;translational apparatus;other cell component	enzyme regulator activity;translation activity;nucleic acid binding activity;other molecular function		10985	ENSG00000089154	GCN1	A8KAY1; hsa:10985; O95001; O95651; Q6P2S3; Q86X65; Q8N5I5; Q8WU80; Q92616; Q99736; Q9UE60		Response of EIF2AK4 (GCN2) to amino acid deficiency	1	0	4.31683e+07	4.31174e+07	4.08688e+07	10259039	9.71594e+06	9.88065e+06
Q9UH99	SUN domain-containing protein 2 OS=Homo sapiens OX=9606 GN=SUN2 PE=1 SV=3	279.732	54	23	144	23	717	80.3	6.73	324.46	23	cell cycle OR cell proliferation;cell organization and biogenesis;transport;developmental processes;other biological processes	other membranes;nucleus;other cytoplasmic organelle;other cell component	cytoskeletal activity;other molecular function	Pf07738, Pf18580	25777	ENSG00000100242	SUN2	B0QY62; hsa:25777; O75156; Q2NKN8; Q2T9F7; Q504T5; Q6B4H1; Q7Z3E3; Q9UH99		Meiotic synapsis	1	0	3.51369e+07	3.8488e+07	3.61768e+07	3.77338e+07	4.05354e+07	3.85012e+07
Q9UPN3	Microtubule-actin cross-linking factor 1, isoforms 1/2/3/5 OS=Homo sapiens OX=9606 GN=MACF1 PE=1 SV=4	279.034	10	51	118	47	7388	837.8	5.39	157.36	51	cell-cell signaling;cell organization and biogenesis;stress response;transport;developmental processes;signal transduction;other biological processes	plasma membrane;other membranes;cytoskeleton;ER/Golgi;other cell component	cytoskeletal activity;other molecular function	Pf00307, Pf00435, Pf00681, Pf02187, Pf13499, Pf17902, Pf18373	23499	ENSG00000127603	MACF1	B1ALC5; E9PJT0; hsa:23499; O75053; Q5VW20; Q8WXY1; Q8WXY2; Q96PK2; Q9H540; Q9UKP0; Q9ULG9; Q9UPN3	Mesodermal commitment pathway; Mesodermal commitment pathway		2	3	3.6542e+07	3.73155e+07	3.81269e+07	1.11322e+07	1.11895e+07	1.00081e+07
Q15365	Poly(rC)-binding protein 1 OS=Homo sapiens OX=9606 GN=PCBP1 PE=1 SV=2	279.022	82	16	179	12	356	37.5	7.09	425.82	16	other biological processes	cytosol;nucleus;other cell component	nucleic acid binding activity;other molecular function	Pf00013	5093	ENSG00000169564	PCBP1	hsa:5093; Q13157; Q14975; Q15365	Ferroptosis	mRNA Splicing - Major Pathway; Processing of Capped Intron-Containing Pre-mRNA	3	0	1.29429e+08	1.38724e+08	1.37141e+08	4.32238e+07	4.43359e+07	4.21679e+07
P62937	Peptidyl-prolyl cis-trans isomerase A OS=Homo sapiens OX=9606 GN=PPIA PE=1 SV=2	278.707	75	12	336	11	165	18	7.81	621.43	12	cell adhesion;cell organization and biogenesis;protein metabolism;other metabolic processes;stress response;developmental processes;other biological processes	non-structural extracellular;nucleus;other cell component	signal transduction activity or receptor binding;other molecular function	Pf00160	5478	ENSG00000196262	PPIA	A8K220; hsa:5478; P05092; P62937; Q3KQW3; Q567Q0; Q6IBU5; Q96IX3; Q9BRU4; Q9BTY9; Q9UC61	Prolactin signaling pathway	Platelet degranulation ; Neutrophil degranulation; Budding and maturation of HIV virion; Integration of provirus; APOBEC3G mediated resistance to HIV-1 infection; Gene and protein expression by JAK-STAT signaling after Interleukin-12 stimulation; Assembly Of The HIV Virion; Basigin interactions; Calcineurin activates NFAT; Binding and entry of HIV virion; Uncoating of the HIV Virion; Minus-strand…	15	1	1.2594e+09	1.36794e+09	1.34572e+09	3.00865e+08	3.09084e+08	2.90079e+08
A6NHR9	Structural maintenance of chromosomes flexible hinge domain-containing protein 1 OS=Homo sapiens OX=9606 GN=SMCHD1 PE=1 SV=2	278.658	27	36	151	36	2005	226.2	7.3	226.73	36	cell organization and biogenesis;DNA metabolism;other metabolic processes;stress response;developmental processes;other biological processes	nucleus;other cell component	nucleic acid binding activity;other molecular function	Pf06470, Pf13589	23347	ENSG00000101596	SMCHD1	A6NHR9; hsa:23347; O75141; Q6AHX6; Q6ZTQ8; Q9H6Q2; Q9UG39			0	0	3.18693e+07	2.91797e+07	2.7902e+07	1.4459e+07	1.38489e+07	1.55439e+07
Q9UKV3	Apoptotic chromatin condensation inducer in the nucleus OS=Homo sapiens OX=9606 GN=ACIN1 PE=1 SV=2	278.406	24	22	169	22	1341	151.8	6.43	342.89	22	cell organization and biogenesis;RNA metabolism OR transcription;other metabolic processes;developmental processes;other biological processes	plasma membrane;other membranes;cytosol;nucleus;other cell component	nucleic acid binding activity;other molecular function	Pf02037, Pf16294	22985	ENSG00000100813	ACIN1	B2RTT4; D3DS45; hsa:22985; O75158; Q9UG91; Q9UKV1; Q9UKV2; Q9UKV3		Apoptotic cleavage of cellular proteins	1	0	5.31075e+07	5.53426e+07	5.01367e+07	4.4006e+07	4.30814e+07	4.17771e+07
O15371	Eukaryotic translation initiation factor 3 subunit D OS=Homo sapiens OX=9606 GN=EIF3D PE=1 SV=1	278.133	60	24	132	24	548	63.9	6.05	179.23	24	cell organization and biogenesis;protein metabolism;other metabolic processes;other biological processes	cytosol;translational apparatus;other cell component	nucleic acid binding activity	Pf05091	8664	ENSG00000100353	EIF3D	A8MWD3; B2R7D4; B4DTF8; B4DVY1; hsa:8664; O15371; Q3MJD9; Q5M9Q6	Translation factors; VEGFA-VEGFR2 signaling pathway; nsp1 from SARS-CoV-2 inhibits translation initiation in the host cell	L13a-mediated translational silencing of Ceruloplasmin expression; Translation initiation complex formation; Formation of a pool of free 40S subunits; Formation of the ternary complex, and subsequently, the 43S complex; Ribosomal scanning and start codon recognition; GTP hydrolysis and joining of the 60S ribosomal subunit	9	0	6.02402e+07	6.52393e+07	6.2236e+07	8.68992e+06	9.2111e+06	9.13455e+06
A1L0T0	2-hydroxyacyl-CoA lyase 2 OS=Homo sapiens OX=9606 GN=ILVBL PE=1 SV=2	277.198	47	19	155	19	632	67.8	8.15	377.8	19	other metabolic processes	other membranes;ER/Golgi;other cell component	other molecular function	Pf00205, Pf02775, Pf02776	10994	ENSG00000105135	ILVBL	A1L0T0; hsa:10994; O43341; Q96F08; Q99651; Q9BWN5; Q9UEB2			0	0	4.66114e+07	4.7385e+07	5.17718e+07	5.11206e+07	5.20457e+07	5.10109e+07
P38919	Eukaryotic initiation factor 4A-III OS=Homo sapiens OX=9606 GN=EIF4A3 PE=1 SV=4	276.691	63	23	177	19	411	46.8	6.73	440.19	23	RNA metabolism OR transcription;other metabolic processes;transport;developmental processes;other biological processes	cytosol;nucleus;other cell component	nucleic acid binding activity;other molecular function	Pf00270, Pf00271	9775	ENSG00000141543	EIF4A3	hsa:9775; P38919; Q15033; Q6IBQ2; Q96A18		Regulation of expression of SLITs and ROBOs; mRNA Splicing - Major Pathway; mRNA 3'-end processing; RNA Polymerase II Transcription Termination; ISG15 antiviral mechanism; Nonsense Mediated Decay (NMD) enhanced by the Exon Junction Complex (EJC); Transport of Mature mRNA derived from an Intron-Containing Transcript; Deadenylation of mRNA	8	0	3.08372e+08	3.48595e+08	3.02427e+08	2.45142e+08	2.59072e+08	2.27172e+08
Q86UP2	Kinectin OS=Homo sapiens OX=9606 GN=KTN1 PE=1 SV=1	276.56	33	32	137	32	1357	156.2	5.64	245.84	32	transport;other biological processes	plasma membrane;other membranes;ER/Golgi	cytoskeletal activity	Pf05104	3895	ENSG00000126777	KTN1	B4DZ88; hsa:3895; Q13999; Q14707; Q15387; Q17RZ5; Q5GGW3; Q86UP2; Q86W57	Glucocorticoid receptor pathway; Nuclear receptors meta-pathway	Regulation of Insulin-like Growth Factor (IGF) transport and uptake by Insulin-like Growth Factor Binding Proteins (IGFBPs); Post-translational protein phosphorylation; RHOA GTPase cycle; CDC42 GTPase cycle; RAC1 GTPase cycle; RND2 GTPase cycle; RHOG GTPase cycle; RND3 GTPase cycle; RHO GTPases activate KTN1	11	0	6.59904e+07	6.75972e+07	5.23736e+07	2.65029e+07	2.60968e+07	2.61252e+07
P31937	3-hydroxyisobutyrate dehydrogenase, mitochondrial OS=Homo sapiens OX=9606 GN=HIBADH PE=1 SV=2	276.38	60	16	167	16	336	35.3	8.13	428.25	16	other metabolic processes	mitochondrion	other molecular function	Pf03446, Pf14833	11112	ENSG00000106049	HIBADH	hsa:11112; P31937; Q546Z2; Q9UDN3	Amino acid metabolism	Branched-chain amino acid catabolism	2	0	9.1347e+07	8.71822e+07	8.61179e+07	9.66469e+07	9.12838e+07	8.92121e+07
P21964	Catechol O-methyltransferase OS=Homo sapiens OX=9606 GN=COMT PE=1 SV=2	276.105	71	20	170	20	271	30	5.47	452.18	20	other metabolic processes;stress response;other biological processes	plasma membrane;other membranes;cytosol;other cell component	other molecular function	Pf01596	1312	ENSG00000093010	COMT	A8MPV9; hsa:1312; P21964; Q6IB07; Q6ICE6; Q9BWC7	Dopamine metabolism; MTHFR deficiency; 22q11.2 copy number variation syndrome; Biogenic amine synthesis; Estrogen metabolism; Metapathway biotransformation Phase I and II; Methylation pathways	Potential therapeutics for SARS; Methylation; Enzymatic degradation of dopamine by COMT; Enzymatic degradation of Dopamine by monoamine oxidase	11	0	7.55291e+07	8.10782e+07	7.63245e+07	7.04954e+07	6.89329e+07	6.88528e+07
P46777	60S ribosomal protein L5 OS=Homo sapiens OX=9606 GN=RPL5 PE=1 SV=3	275.277	60	17	180	17	297	34.3	9.72	474.19	17	cell organization and biogenesis;protein metabolism;RNA metabolism OR transcription;other metabolic processes;other biological processes	cytosol;ER/Golgi;translational apparatus;nucleus;other cell component	enzyme regulator activity;nucleic acid binding activity;other molecular function	Pf14204, Pf17144	6125	ENSG00000122406	RPL5	hsa:6125; P46777; Q32LZ3; Q53HH6; Q9H3F4	VEGFA-VEGFR2 signaling pathway; Cytoplasmic ribosomal proteins	Regulation of expression of SLITs and ROBOs; Major pathway of rRNA processing in the nucleolus and cytosol; L13a-mediated translational silencing of Ceruloplasmin expression; Formation of a pool of free 40S subunits; GTP hydrolysis and joining of the 60S ribosomal subunit; Peptide chain elongation; Response of EIF2AK4 (GCN2) to amino acid deficiency; Nonsense Mediated Decay (NMD) enhanced by the …	15	0	2.69816e+08	2.85258e+08	2.73959e+08	1.38116e+08	1.36984e+08	130855630
P55795	Heterogeneous nuclear ribonucleoprotein H2 OS=Homo sapiens OX=9606 GN=HNRNPH2 PE=1 SV=1	274.808	45	17	255	11	449	49.2	6.3	573.23	17	other biological processes	cytosol;nucleus;other cell component		Pf00076, Pf08080	3188	ENSG00000126945	HNRNPH2	A1L400; hsa:3188; P55795; Q9HHA7	mRNA processing	mRNA Splicing - Major Pathway; Processing of Capped Intron-Containing Pre-mRNA	3	0	4.71316e+07	4.93889e+07	4.85232e+07	4.42901e+07	3.71129e+07	3.47353e+07
P62873	Guanine nucleotide-binding protein G(I)/G(S)/G(T) subunit beta-1 OS=Homo sapiens OX=9606 GN=GNB1 PE=1 SV=3	274.074	63	15	177	8	340	37.4	6	435.52	15	cell-cell signaling;cell cycle OR cell proliferation;stress response;developmental processes;signal transduction;other biological processes	plasma membrane;other membranes;cytosol;other cell component	cytoskeletal activity;other molecular function	Pf00400	2782	ENSG00000078369	GNB1	B1AJZ7; hsa:2782; P04697; P04901; P62873; Q1RMY8	Nicotine effect on dopaminergic neurons; Thyroid stimulating hormone (TSH) signaling pathway; Corticotropin-releasing hormone signaling pathway; Myometrial relaxation and contraction pathways; G protein signaling pathways; Chemokine signaling pathway; Focal adhesion: PI3K-Akt-mTOR-signaling pathway; PI3K-Akt signaling pathway; Ras signaling; Calcium regulation in cardiac cells; Estrogen signaling…	G alpha (z) signalling events; Extra-nuclear estrogen signaling; G alpha (q) signalling events; Thrombin signalling through proteinase activated receptors (PARs); ADORA2B mediated anti-inflammatory cytokines production; G alpha (i) signalling events; Cooperation of PDCL (PhLP1) and TRiC/CCT in G-protein beta folding; G beta:gamma signalling through CDC42; G alpha (12/13) signalling events; Olfact…	43	2	5.17498e+07	5.54667e+07	5.1497e+07	4.53838e+07	4.16676e+07	3.96039e+07
Q9NVI7	ATPase family AAA domain-containing protein 3A OS=Homo sapiens OX=9606 GN=ATAD3A PE=1 SV=2	273.998	39	23	162	12	634	71.3	8.98	358.09	23	cell organization and biogenesis;stress response;other biological processes	other membranes;mitochondrion	other molecular function	Pf00004, Pf12037	55210	ENSG00000197785	ATAD3A	B3KPB3; D2K8Q1; G3V1I6; hsa:55210; Q5SV23; Q8N275; Q96A50; Q9NVI7			0	11	8.67195e+07	9.66385e+07	9.53912e+07	9.27333e+07	9.21339e+07	8.16604e+07
P63241	Eukaryotic translation initiation factor 5A-1 OS=Homo sapiens OX=9606 GN=EIF5A PE=1 SV=2	273.784	51	12	133	12	154	16.8	5.24	369.4	12	protein metabolism;other metabolic processes;transport;signal transduction;other biological processes	other membranes;cytosol;ER/Golgi;nucleus;other cell component	translation activity;nucleic acid binding activity;other molecular function	Pf01287	1984	ENSG00000132507; ENSG00000288145	EIF5A	A8K9A0; D3DTP2; hsa:1984; P10159; P63241; Q16182; Q7L7L3; Q7Z4L1; Q9D0G2	Translation factors; eIF5A regulation in response to inhibition of the nuclear export system	Hypusine synthesis from eIF5A-lysine	3	0	2.36522e+08	2.32937e+08	2.2225e+08	3.43109e+07	3.63064e+07	36448572
Q9NQC3	Reticulon-4 OS=Homo sapiens OX=9606 GN=RTN4 PE=1 SV=2	272.793	17	11	209	11	1192	129.9	4.5	514.2	11	cell adhesion;cell organization and biogenesis;stress response;developmental processes;other biological processes	plasma membrane;other membranes;ER/Golgi;nucleus;other cell component	other molecular function	Pf02453	57142	ENSG00000115310	RTN4	hsa:57142; O94962; Q7L7Q5; Q7L7Q6; Q7L7Q8; Q8IUA4; Q96B16; Q9BXG5; Q9H212; Q9H3I3; Q9NQC3; Q9UQ42; Q9Y293; Q9Y2Y7; Q9Y5U6	Alzheimer's disease and miRNA effects; Spinal cord injury; 22q11.2 copy number variation syndrome; Alzheimer's disease	Axonal growth inhibition (RHOA activation)	5	0	2.39551e+08	2.38503e+08	2.51796e+08	2.27364e+08	2.17142e+08	2.1134e+08
P11586	C-1-tetrahydrofolate synthase, cytoplasmic OS=Homo sapiens OX=9606 GN=MTHFD1 PE=1 SV=3	271.637	48	31	117	31	935	101.5	7.3	264.15	31											0	0	1.147e+08	1.19344e+08	1.1601e+08	2.94152e+07	3.0542e+07	2.73589e+07
P63104	14-3-3 protein zeta/delta OS=Homo sapiens OX=9606 GN=YWHAZ PE=1 SV=1	270.532	72	19	242	17	245	27.7	4.79	567.87	19	cell organization and biogenesis;protein metabolism;other metabolic processes;transport;developmental processes;signal transduction;other biological processes	cytosol;nucleus;other cell component	other molecular function	Pf00244	7534	ENSG00000164924	YWHAZ	A8K1N0; B7Z465; hsa:7534; P29213; P29312; P63104; Q32P43; Q5XJ08; Q6GPI2; Q6IN74; Q6NUR9; Q6P3U9; Q86V33	Cell cycle; Prolactin signaling pathway; Pathogenic Escherichia coli infection; Myometrial relaxation and contraction pathways; Hepatitis B infection; Calcium regulation in cardiac cells; Sudden infant death syndrome (SIDS) susceptibility pathways	Translocation of SLC2A4 (GLUT4) to the plasma membrane; TP53 Regulates Metabolic Genes; RHO GTPases activate PKNs; Negative regulation of NOTCH4 signaling; Rap1 signalling; Interleukin-3, Interleukin-5 and GM-CSF signaling; Regulation of localization of FOXO transcription factors; Deactivation of the beta-catenin transactivating complex; Activation of BAD and translocation to mitochondria ; Chk1/…	20	0	4.75355e+08	4.91362e+08	4.66931e+08	1.62718e+08	1.49195e+08	1.43207e+08
O00159	Unconventional myosin-Ic OS=Homo sapiens OX=9606 GN=MYO1C PE=1 SV=4	270.314	37	34	154	34	1063	121.6	9.41	319.78	34	cell organization and biogenesis;stress response;transport;signal transduction;other biological processes	plasma membrane;other membranes;cytosol;cytoskeleton;nucleus;other cell component	signal transduction activity or receptor binding;cytoskeletal activity;other molecular function	Pf00063, Pf00612, Pf06017	4641	ENSG00000197879	MYO1C	hsa:4641; O00159; Q4LE56; Q6NVJ7; Q86Y95	VEGFA-VEGFR2 signaling pathway; Insulin signaling	Translocation of SLC2A4 (GLUT4) to the plasma membrane; Regulation of actin dynamics for phagocytic cup formation; FCGR3A-mediated phagocytosis; Sensory processing of sound by inner hair cells of the cochlea; Sensory processing of sound by outer hair cells of the cochlea	7	0	1.06845e+08	1.08392e+08	1.04518e+08	5.49937e+07	5.4944e+07	5.12943e+07
Q99459	Cell division cycle 5-like protein OS=Homo sapiens OX=9606 GN=CDC5L PE=1 SV=2	269.703	48	25	157	25	802	92.2	8.18	235.94	25	cell cycle OR cell proliferation;DNA metabolism;RNA metabolism OR transcription;other metabolic processes;stress response;signal transduction;other biological processes	nucleus;other cell component	nucleic acid binding activity;other molecular function	Pf11831, Pf13921	988	ENSG00000096401	CDC5L	hsa:988; Q76N46; Q99459; Q99974		mRNA Splicing - Major Pathway	1	0	3.89215e+07	4.02475e+07	4.11002e+07	3.19501e+07	3.03199e+07	2.98152e+07
P55809	Succinyl-CoA:3-ketoacid coenzyme A transferase 1, mitochondrial OS=Homo sapiens OX=9606 GN=OXCT1 PE=1 SV=1	269.336	50	16	172	16	520	56.1	7.46	404.16	16	other metabolic processes;stress response;developmental processes;other biological processes	mitochondrion	other molecular function	Pf01144	5019	ENSG00000083720	OXCT1	B2R5V2; B7Z528; hsa:5019; P55809	Ketone bodies synthesis and degradation	Utilization of Ketone Bodies	2	0	5.69586e+07	5.60638e+07	5.41091e+07	7.60036e+07	7.54462e+07	7.30937e+07
Q7L014	Probable ATP-dependent RNA helicase DDX46 OS=Homo sapiens OX=9606 GN=DDX46 PE=1 SV=2	269.222	42	38	153	38	1031	117.3	9.29	305.76	38	RNA metabolism OR transcription;other metabolic processes	other membranes;nucleus	other molecular function	Pf00270, Pf00271	9879	ENSG00000145833	DDX46	hsa:9879; O94894; Q7L014; Q96EI0; Q9Y658		mRNA Splicing - Major Pathway	1	0	9.11932e+07	9.91662e+07	9.89482e+07	5.63429e+07	5.53745e+07	5.56322e+07
Q86UE4	Protein LYRIC OS=Homo sapiens OX=9606 GN=MTDH PE=1 SV=2	268.954	51	25	160	25	582	63.8	9.32	332.08	25	cell organization and biogenesis;signal transduction;other biological processes	plasma membrane;other membranes;ER/Golgi;nucleus;other cell component	nucleic acid binding activity;other molecular function	Pf15686	92140	ENSG00000147649	MTDH	hsa:92140; Q05DH2; Q52QU9; Q6PK07; Q86UE4; Q8TCX3	Gastric cancer network 2; ncRNAs involved in Wnt signaling in hepatocellular carcinoma; CCL18 signaling pathway		3	0	6.95116e+07	6.94175e+07	6.81084e+07	5.14565e+07	4.90201e+07	4.57281e+07
P30084	Enoyl-CoA hydratase, mitochondrial OS=Homo sapiens OX=9606 GN=ECHS1 PE=1 SV=4	268.497	67	18	193	18	290	31.4	8.07	539.19	18	other metabolic processes	mitochondrion	other molecular function	Pf00378	1892	ENSG00000127884	ECHS1	hsa:1892; O00739; P30084; Q5VWY1; Q96H54	Fatty acid beta-oxidation; Fatty acid biosynthesis; Ciliary landscape; Tryptophan metabolism	Branched-chain amino acid catabolism; Beta oxidation of decanoyl-CoA to octanoyl-CoA-CoA; Beta oxidation of octanoyl-CoA to hexanoyl-CoA; Beta oxidation of hexanoyl-CoA to butanoyl-CoA; Beta oxidation of butanoyl-CoA to acetyl-CoA; Beta oxidation of lauroyl-CoA to decanoyl-CoA-CoA	10	0	1.71944e+08	1.54034e+08	147575222	1.78549e+08	1.61973e+08	1.58491e+08
Q02878	60S ribosomal protein L6 OS=Homo sapiens OX=9606 GN=RPL6 PE=1 SV=3	267.978	50	18	213	18	288	32.7	10.58	462.97	18	cell organization and biogenesis;protein metabolism;other metabolic processes;other biological processes	cytosol;ER/Golgi;translational apparatus;nucleus;other cell component	nucleic acid binding activity;other molecular function	Pf01159, Pf03868	6128	ENSG00000089009	RPL6	hsa:6128; Q02878; Q2M3Q3; Q8WW97	Cytoplasmic ribosomal proteins	Regulation of expression of SLITs and ROBOs; L13a-mediated translational silencing of Ceruloplasmin expression; Formation of a pool of free 40S subunits; GTP hydrolysis and joining of the 60S ribosomal subunit; Major pathway of rRNA processing in the nucleolus and cytosol; Nonsense Mediated Decay (NMD) enhanced by the Exon Junction Complex (EJC); SRP-dependent cotranslational protein targeting to…	14	0	4.07614e+08	4.12251e+08	4.06853e+08	2.25971e+08	2.1783e+08	2.15969e+08
Q9Y277	Voltage-dependent anion-selective channel protein 3 OS=Homo sapiens OX=9606 GN=VDAC3 PE=1 SV=1	267.457	60	16	191	15	283	30.6	8.66	422.79	16	transport;other biological processes	other membranes;mitochondrion	transporter activity;other molecular function	Pf01459	7419	ENSG00000078668	VDAC3	hsa:7419; Q9UIS0; Q9Y277	Alzheimer's disease and miRNA effects; Ferroptosis; Hepatitis B infection; Alzheimer's disease	Ub-specific processing proteases; Mitochondrial calcium ion transport	6	0	7.10327e+07	7.1424e+07	6.75146e+07	9.04883e+07	8.3576e+07	8.03507e+07
O75390	Citrate synthase, mitochondrial OS=Homo sapiens OX=9606 GN=CS PE=1 SV=2	267.362	50	21	197	21	466	51.7	8.32	438.01	21	other metabolic processes	mitochondrion	other molecular function	Pf00285	1431	ENSG00000062485	CS	hsa:1431; O75390; Q71UT9; Q7KZH0; Q96FZ8; Q9BWN8	TCA cycle and deficiency of pyruvate dehydrogenase complex (PDHc); Amino acid metabolism; Fluoroacetic acid toxicity; TCA cycle (aka Krebs or citric acid cycle)	Mitochondrial protein import; Citric acid cycle (TCA cycle)	6	0	2.73916e+08	3.0051e+08	2.90406e+08	2.85816e+08	2.95003e+08	2.95198e+08
P25205	DNA replication licensing factor MCM3 OS=Homo sapiens OX=9606 GN=MCM3 PE=1 SV=3	266.823	48	31	122	31	808	90.9	5.77	250.18	31	cell cycle OR cell proliferation;cell organization and biogenesis;DNA metabolism;other metabolic processes;stress response	cytoskeleton;nucleus;other cell component	nucleic acid binding activity;other molecular function	Pf00493, Pf14551, Pf17207, Pf17855	4172	ENSG00000112118	MCM3	B4DWW4; hsa:4172; P25205; Q92660; Q9BTR3; Q9NUE7	Cell cycle; Retinoblastoma gene in cancer; Ciliary landscape; G1 to S cell cycle control; DNA replication	Orc1 removal from chromatin; Activation of the pre-replicative complex; Activation of ATR in response to replication stress; Assembly of the pre-replicative complex; Unwinding of DNA	11	0	7.86412e+07	8.05567e+07	7.8924e+07	2.37446e+07	2.45538e+07	2.28007e+07
P08559	Pyruvate dehydrogenase E1 component subunit alpha, somatic form, mitochondrial OS=Homo sapiens OX=9606 GN=PDHA1 PE=1 SV=3	266.464	64	20	155	20	390	43.3	8.06	371.46	20	other metabolic processes	mitochondrion;nucleus;other cell component	other molecular function	Pf00676	5160	ENSG00000131828	PDHA1	A5YVE9; B2R5P7; B7Z3T7; B7Z3X5; hsa:5160; P08559; Q53H41; Q5JPT8; Q9NP12; Q9UBJ8; Q9UBU0; Q9UNG4; Q9UNG5	TCA cycle and deficiency of pyruvate dehydrogenase complex (PDHc); Amino acid metabolism; Lipid metabolism pathway; PI3K/AKT/mTOR - VitD3 signaling; Metabolic reprogramming in colon cancer; Thiamine metabolic pathways; TCA cycle in senescence; Neuroinflammation and glutamatergic signaling; Acetylcholine synthesis; Glycolysis and gluconeogenesis	Glyoxylate metabolism and glycine degradation; Regulation of pyruvate dehydrogenase (PDH) complex; Signaling by Retinoic Acid	14	0	7.71108e+07	8.0429e+07	77741964	6.48024e+07	6.03409e+07	5.79626e+07
P46013	Proliferation marker protein Ki-67 OS=Homo sapiens OX=9606 GN=MKI67 PE=1 SV=2	266.236	21	41	98	41	3256	358.5	9.45	160.48	41	cell cycle OR cell proliferation;other biological processes	nucleus;other cell component	nucleic acid binding activity;other molecular function	Pf00498, Pf08065, Pf15276	4288	ENSG00000148773	MKI67	hsa:4288; P46013; Q5VWH2	Primary focal segmental glomerulosclerosis (FSGS)		1	0	4.12414e+07	4.92632e+07	4.58972e+07	1.40651e+07	1.45582e+07	1.34971e+07
P35998	26S proteasome regulatory subunit 7 OS=Homo sapiens OX=9606 GN=PSMC2 PE=1 SV=3	264.701	70	28	169	28	433	48.6	5.95	400.69	28	protein metabolism;other metabolic processes;other biological processes	non-structural extracellular;cytosol;nucleus;other cell component	other molecular function	Pf00004, Pf17862	5701	ENSG00000161057	PSMC2	A4D0Q1; B7Z5E2; hsa:5701; P35998; Q3LIA5; Q9UDI3	Proteasome degradation; Alzheimer's disease and miRNA effects; Parkin-ubiquitin proteasomal system pathway; Alzheimer's disease	Separation of Sister Chromatids; The role of GTSE1 in G2/M progression after G2 checkpoint; Regulation of PTEN stability and activity; Neutrophil degranulation; Antigen processing: Ubiquitination & Proteasome degradation; APC/C:Cdc20 mediated degradation of Securin; APC/C:Cdh1 mediated degradation of Cdc20 and other APC/C:Cdh1 targeted proteins in late mitosis/early G1; Cdc20:Phospho-APC/C mediat…	62	0	120002670	1.1268e+08	1.17316e+08	6.15485e+07	6.01671e+07	5.85095e+07
P26641	Elongation factor 1-gamma OS=Homo sapiens OX=9606 GN=EEF1G PE=1 SV=3	264.542	45	17	178	17	437	50.1	6.67	379.61	17	protein metabolism;other metabolic processes;other biological processes	cytosol;other cell component	nucleic acid binding activity	Pf00043, Pf00647, Pf02798	1937	ENSG00000254772	EEF1G	B4DTG2; hsa:1937; P26641; Q6PJ62; Q6PK31; Q96CU2; Q9P196	Translation factors	Signaling by ALK fusions and activated point mutants; Eukaryotic Translation Elongation	3	0	3.20244e+08	3.32796e+08	3.20999e+08	8.91176e+07	8.41632e+07	7.72514e+07
P62136	Serine/threonine-protein phosphatase PP1-alpha catalytic subunit OS=Homo sapiens OX=9606 GN=PPP1CA PE=1 SV=1	263.983	63	20	135	3	330	37.5	6.33	289	20	cell adhesion;cell-cell signaling;cell cycle OR cell proliferation;cell organization and biogenesis;protein metabolism;other metabolic processes;stress response;developmental processes;signal transduction;other biological processes	plasma membrane;other membranes;cytosol;nucleus;other cell component	other molecular function	Pf00149, Pf16891	5499	ENSG00000172531	PPP1CA	A6NNR3; B2R908; hsa:5499; P08129; P20653; P22802; P62136; Q07161	Sphingolipid pathway; Nicotine effect on dopaminergic neurons; Common pathways underlying drug addiction; Focal adhesion; VEGFA-VEGFR2 signaling pathway; Hippo-Merlin signaling dysregulation; Fragile X syndrome; Netrin-UNC5B signaling pathway; Neuroinflammation and glutamatergic signaling	Downregulation of TGF-beta receptor signaling; Triglyceride catabolism; DARPP-32 events; Circadian Clock	13	17	1.11358e+08	1.08018e+08	1.0248e+08	2.81348e+07	2.74043e+07	2.63344e+07
P27695	DNA-(apurinic or apyrimidinic site) endonuclease OS=Homo sapiens OX=9606 GN=APEX1 PE=1 SV=2	262.739	58	14	91	14	318	35.5	8.12	228.7	14	cell organization and biogenesis;DNA metabolism;RNA metabolism OR transcription;other metabolic processes;stress response;other biological processes	cytoskeleton;mitochondrion;ER/Golgi;translational apparatus;nucleus;other cell component	nucleic acid binding activity;other molecular function	Pf03372	328	ENSG00000100823	APEX1	hsa:328; P27695; Q969L5; Q99775	Thyroid stimulating hormone (TSH) signaling pathway; Spinal cord injury; Base excision repair; DNA repair pathways, full network	Displacement of DNA glycosylase by APEX1; POLB-Dependent Long Patch Base Excision Repair; PCNA-Dependent Long Patch Base Excision Repair; Abasic sugar-phosphate removal via the single-nucleotide replacement pathway	10	0	5.32429e+07	4.80088e+07	4.50835e+07	1.25939e+07	1.21853e+07	1.06323e+07
P22102	Trifunctional purine biosynthetic protein adenosine-3 OS=Homo sapiens OX=9606 GN=GART PE=1 SV=1	262.669	42	27	98	27	1010	107.7	6.7	223.83	27	other metabolic processes;developmental processes;other biological processes	cytosol	other molecular function	Pf00551, Pf00586, Pf01071, Pf02769, Pf02843, Pf02844	2618	ENSG00000159131; ENSG00000262473	GART	A8K945; A8KA32; D3DSF3; D3DSF4; hsa:2618; O14659; P22102; Q52M77	Folate metabolism; One-carbon metabolism; Metabolic reprogramming in colon cancer	Purine ribonucleoside monophosphate biosynthesis	4	0	5.99635e+07	5.93067e+07	5.99651e+07	1.29248e+07	1.39116e+07	1.21655e+07
P04792	Heat shock protein beta-1 OS=Homo sapiens OX=9606 GN=HSPB1 PE=1 SV=2	262.049	91	15	136	15	205	22.8	6.4	308.22	15	stress response;transport;signal transduction;other biological processes	plasma membrane;other membranes;cytosol;cytoskeleton;nucleus;other cell component	enzyme regulator activity;other molecular function	Pf00011	3315	ENSG00000106211	HSPB1	B2R4N8; hsa:3315; P04792; Q6FI47; Q96C20; Q96EI7; Q9UC31; Q9UC34; Q9UC35; Q9UC36	Apoptosis-related network due to altered Notch3 in ovarian cancer; Fas ligand pathway and stress induction of heat shock proteins; MAPK signaling pathway; ATM signaling in development and disease ; VEGFA-VEGFR2 signaling pathway; p38 MAPK signaling pathway; Extracellular vesicles in the crosstalk of cardiac cells; Ferroptosis; IL-18 signaling pathway; Intracellular trafficking proteins involved i…	Extra-nuclear estrogen signaling; VEGFA-VEGFR2 Pathway; AUF1 (hnRNP D0) binds and destabilizes mRNA; MAPK6/MAPK4 signaling	14	0	3.09613e+08	3.1587e+08	3.02682e+08	8.74243e+07	8.48153e+07	8.13829e+07
O00571	ATP-dependent RNA helicase DDX3X OS=Homo sapiens OX=9606 GN=DDX3X PE=1 SV=3	261.832	45	25	179	24	662	73.2	7.18	477.02	25	cell-cell signaling;cell organization and biogenesis;protein metabolism;RNA metabolism OR transcription;other metabolic processes;stress response;signal transduction;other biological processes	non-structural extracellular;plasma membrane;other membranes;cytosol;cytoskeleton;nucleus;other cell component	enzyme regulator activity;cytoskeletal activity;translation activity;nucleic acid binding activity;other molecular function	Pf00270, Pf00271	1654	ENSG00000215301	DDX3X	A8K538; B4E3E8; hsa:1654; O00571; O15536	Novel intracellular components of RIG-I-like receptor (RLR) pathway; Hepatitis B infection	Neutrophil degranulation	3	0	2.22062e+08	2.48608e+08	2.33303e+08	4.11772e+07	3.85142e+07	3.66058e+07
P04040	Catalase OS=Homo sapiens OX=9606 GN=CAT PE=1 SV=3	259.686	48	21	142	21	527	59.7	7.39	325.3	21	protein metabolism;other metabolic processes;stress response;developmental processes;other biological processes	non-structural extracellular;plasma membrane;other membranes;cytosol;mitochondrion;ER/Golgi;other cytoplasmic organelle;other cell component	other molecular function	Pf00199, Pf06628	847	ENSG00000121691	CAT	A8K6C0; B2RCZ9; D3DR07; hsa:847; P04040; Q2M1U4; Q4VXX5; Q9BWT9; Q9UC85	Selenium micronutrient network; Folate metabolism; Amyotrophic lateral sclerosis (ALS); Oxidative stress response; Tryptophan metabolism; Male infertility; DNA damage response (only ATM dependent)	Neutrophil degranulation; Peroxisomal protein import; FOXO-mediated transcription of oxidative stress, metabolic and neuronal genes; Detoxification of Reactive Oxygen Species	11	0	6.22568e+07	6.56079e+07	5.75183e+07	7.23528e+07	6.34106e+07	5.74131e+07
Q14669	E3 ubiquitin-protein ligase TRIP12 OS=Homo sapiens OX=9606 GN=TRIP12 PE=1 SV=1	256.669	24	33	133	33	1992	220.3	8.48	222.59	33	protein metabolism;DNA metabolism;other metabolic processes;stress response;other biological processes	cytosol;nucleus	other molecular function	Pf00632	9320	ENSG00000153827	TRIP12	D4HL82; hsa:9320; Q14669; Q14CA3; Q14CF1; Q15644; Q53R87; Q53TE7		Antigen processing: Ubiquitination & Proteasome degradation	1	0	3.37215e+07	37927079	3.42638e+07	1.79219e+07	1.68844e+07	1.66216e+07
P30519	Heme oxygenase 2 OS=Homo sapiens OX=9606 GN=HMOX2 PE=1 SV=2	256.623	66	16	137	16	316	36	5.41	294.02	16	other metabolic processes;stress response;other biological processes	plasma membrane;other membranes;ER/Golgi	other molecular function	Pf01126	3163	ENSG00000103415; ENSG00000277424	HMOX2	A8MT35; D3DUD5; hsa:3163; I3L430; O60605; P30519		RHOA GTPase cycle; Neutrophil degranulation; Cytoprotection by HMOX1; Heme degradation; Iron uptake and transport	5	0	2.7979e+07	2.84843e+07	3.7316e+07	4.08118e+07	3.11849e+07	3.24665e+07
P23396	40S ribosomal protein S3 OS=Homo sapiens OX=9606 GN=RPS3 PE=1 SV=2	255.86	77	24	217	24	243	26.7	9.66	523.91	24	cell cycle OR cell proliferation;cell organization and biogenesis;protein metabolism;DNA metabolism;other metabolic processes;stress response;other biological processes	plasma membrane;other membranes;cytosol;cytoskeleton;mitochondrion;ER/Golgi;translational apparatus;nucleus;other cell component	cytoskeletal activity;nucleic acid binding activity;other molecular function	Pf00189, Pf07650	6188	ENSG00000149273	RPS3	B2R7N5; hsa:6188; J3KN86; P23396; Q498B5; Q8NI95	Cytoplasmic ribosomal proteins	Major pathway of rRNA processing in the nucleolus and cytosol; L13a-mediated translational silencing of Ceruloplasmin expression; Translation initiation complex formation; Formation of a pool of free 40S subunits; Formation of the ternary complex, and subsequently, the 43S complex; Ribosomal scanning and start codon recognition; GTP hydrolysis and joining of the 60S ribosomal subunit; SRP-depende…	17	0	3.8765e+08	4.05698e+08	3.89811e+08	1.61116e+08	1.62694e+08	1.60237e+08
Q92626	Peroxidasin homolog OS=Homo sapiens OX=9606 GN=PXDN PE=1 SV=2	255.571	33	32	178	32	1479	165.2	7.17	289.59	32	cell organization and biogenesis;other metabolic processes;stress response;other biological processes	non-structural extracellular;extracellular matrix;ER/Golgi	signal transduction activity or receptor binding;extracellular structural activity;other molecular function	Pf00093, Pf03098, Pf07679, Pf13855	7837	ENSG00000130508	PXDN	A8QM65; D6W4Y0; hsa:7837; Q4KMG2; Q92626	EGF/EGFR signaling pathway	Crosslinking of collagen fibrils	2	0	2.41034e+07	2.7996e+07	2.73809e+07	3.20994e+07	3.70664e+07	3.57986e+07
Q92621	Nuclear pore complex protein Nup205 OS=Homo sapiens OX=9606 GN=NUP205 PE=1 SV=3	255.386	22	36	169	36	2012	227.8	6.19	319.73	36	cell organization and biogenesis;transport	other membranes;cytosol;nucleus	other molecular function	Pf11894	23165	ENSG00000155561	NUP205	A6H8X3; hsa:23165; Q86YC1; Q92621		HCMV Early Events; ISG15 antiviral mechanism; NS1 Mediated Effects on Host Pathways; SUMOylation of DNA replication proteins; Transport of Mature mRNA derived from an Intron-Containing Transcript; tRNA processing in the nucleus; HCMV Late Events; Transcriptional regulation by small RNAs; Viral Messenger RNA Synthesis; Rev-mediated nuclear export of HIV RNA; Nuclear import of Rev protein; Postmito…	28	0	6.18635e+07	6.32361e+07	6.16586e+07	4.14426e+07	3.84948e+07	3.64463e+07
Q9H0A0	RNA cytidine acetyltransferase OS=Homo sapiens OX=9606 GN=NAT10 PE=1 SV=2	254.84	38	26	124	26	1025	115.7	8.27	224.4	26	protein metabolism;RNA metabolism OR transcription;other metabolic processes;other biological processes	nucleus;other cell component	nucleic acid binding activity;other molecular function	Pf05127, Pf08351, Pf13718, Pf13725	55226	ENSG00000135372	NAT10	B4DFD5; E7ESU4; E9PMN9; hsa:55226; Q86WK5; Q9C0F4; Q9H0A0; Q9HA61; Q9NVF2	Metapathway biotransformation Phase I and II	rRNA modification in the nucleus and cytosol	2	0	4.19752e+07	4.03334e+07	3.96224e+07	2.74875e+07	2.4613e+07	2.36547e+07
P52895	Aldo-keto reductase family 1 member C2 OS=Homo sapiens OX=9606 GN=AKR1C2 PE=1 SV=3	254.46	74	19	161	5	323	36.7	7.49	341.57	19	other metabolic processes;signal transduction;other biological processes	cytosol	other molecular function	Pf00248	1646	ENSG00000151632	AKR1C2	A8K2N9; B4DKR9; hsa:1646; P52895; Q14133; Q5SR16; Q7M4N1; Q96A71	Alternative pathway of fetal androgen synthesis; Benzo(a)pyrene metabolism; Metapathway biotransformation Phase I and II; Prostaglandin synthesis and regulation	Synthesis of bile acids and bile salts via 7alpha-hydroxycholesterol; Synthesis of bile acids and bile salts via 24-hydroxycholesterol; Synthesis of bile acids and bile salts via 27-hydroxycholesterol	7	0	1.30124e+07	12726315	1.14355e+07	2.68128e+06	2.69098e+06	2.93469e+06
P31150	Rab GDP dissociation inhibitor alpha OS=Homo sapiens OX=9606 GN=GDI1 PE=1 SV=2	254.103	49	17	129	10	447	50.6	5.14	290.3	17	cell organization and biogenesis;transport;developmental processes;signal transduction;other biological processes	cytosol;ER/Golgi;other cell component	enzyme regulator activity;other molecular function	Pf00996	2664	ENSG00000203879	GDI1	hsa:2664; P31150; P50394; Q6FG50; Q7Z2G6; Q7Z2G9; Q7Z2H5; Q7Z2I6	Integrated breast cancer pathway; Ciliary landscape; Airway smooth muscle cell contraction	RAB GEFs exchange GTP for GDP on RABs	4	0	1.29358e+07	1.48628e+07	1.58622e+07	6.50762e+06	7.29513e+06	6.19298e+06
O95831	Apoptosis-inducing factor 1, mitochondrial OS=Homo sapiens OX=9606 GN=AIFM1 PE=1 SV=1	252.899	45	21	169	21	613	66.9	8.95	379.35	21	cell organization and biogenesis;stress response;transport;developmental processes;signal transduction;other biological processes	other membranes;cytosol;mitochondrion;nucleus;other cell component	nucleic acid binding activity;other molecular function	Pf00070, Pf14721	9131	ENSG00000156709	AIFM1	A4QPB4; B1ALN1; B2RB08; D3DTE9; E9PRR0; hsa:9131; O95831; Q1L6K4; Q1L6K6; Q2QKE4; Q5JUZ7; Q6I9X6; Q9Y3I3; Q9Y3I4	Apoptosis modulation and signaling; Nanomaterial induced apoptosis; Apoptosis modulation by HSP70		3	0	8.02003e+07	8.14145e+07	7.99598e+07	8.96218e+07	8.70421e+07	8.30803e+07
O76021	Ribosomal L1 domain-containing protein 1 OS=Homo sapiens OX=9606 GN=RSL1D1 PE=1 SV=3	251.735	38	18	131	18	490	54.9	10.13	264.59	18	RNA metabolism OR transcription;other metabolic processes;other biological processes	nucleus;other cell component	nucleic acid binding activity	Pf00687	26156	ENSG00000171490	RSL1D1	B4DJ58; D3DUG7; hsa:26156; O76021; Q2M1T7; Q6PL22; Q8IWS7; Q8WUZ1; Q9HDA9; Q9Y3Z9	Senescence and autophagy in cancer		1	0	9.29273e+07	9.00471e+07	9.06768e+07	5.69675e+07	5.55984e+07	5.37028e+07
P35637	RNA-binding protein FUS OS=Homo sapiens OX=9606 GN=FUS PE=1 SV=1	251.624	24	12	137	10	526	53.4	9.36	438.15	12	cell organization and biogenesis;RNA metabolism OR transcription;other metabolic processes;other biological processes	nucleus;other cell component	signal transduction activity or receptor binding;cytoskeletal activity;nucleic acid binding activity;other molecular function	Pf00076, Pf00641	2521	ENSG00000089280	FUS	hsa:2521; P35637; Q9H4A8	MECP2 and associated Rett syndrome; mRNA processing	mRNA Splicing - Major Pathway	3	2	1.68638e+08	1.75049e+08	1.70367e+08	7.40975e+07	7.38108e+07	7.15103e+07
Q9BS26	Endoplasmic reticulum resident protein 44 OS=Homo sapiens OX=9606 GN=ERP44 PE=1 SV=1	251.606	58	17	164	16	406	46.9	5.26	333.23	17	protein metabolism;other metabolic processes;stress response;other biological processes	non-structural extracellular;other membranes;ER/Golgi;other cell component	other molecular function	Pf00085, Pf13848	23071	ENSG00000023318	ERP44	hsa:23071; O60319; Q4VXC1; Q5VWZ7; Q6UW14; Q8WX67; Q9BS26		Neutrophil degranulation	1	1	8.54277e+07	9.22317e+07	8.67025e+07	1.10473e+08	1.14708e+08	1.1699e+08
Q9P2J5	Leucine--tRNA ligase, cytoplasmic OS=Homo sapiens OX=9606 GN=LARS1 PE=1 SV=2	251.065	33	30	113	30	1176	134.4	7.3	224.76	30	cell organization and biogenesis;protein metabolism;RNA metabolism OR transcription;other metabolic processes;stress response;other biological processes	cytosol;ER/Golgi;nucleus;other cytoplasmic organelle;other cell component	enzyme regulator activity;other molecular function	Pf00133, Pf08264	51520	ENSG00000133706	LARS1	A2RRR4; A7E266; B4DJ10; hsa:51520; Q2TU79; Q9NSE1; Q9P2J5		Selenoamino acid metabolism; Cytosolic tRNA aminoacylation	2	0	6.60917e+07	6.71024e+07	6.77445e+07	8.35253e+06	8.20073e+06	7.63605e+06
P13674	Prolyl 4-hydroxylase subunit alpha-1 OS=Homo sapiens OX=9606 GN=P4HA1 PE=1 SV=2	249.905	54	21	148	21	534	61	6.01	311.44	21	cell organization and biogenesis;protein metabolism;other metabolic processes	mitochondrion;ER/Golgi;other cell component	other molecular function	Pf08336, Pf13640	5033	ENSG00000122884	P4HA1	C9JL12; hsa:5033; P13674; Q15082; Q15083; Q5VSQ5	Type I collagen synthesis in the context of osteogenesis imperfecta	Collagen biosynthesis and modifying enzymes	2	0	4.00856e+07	4.79588e+07	4.56626e+07	3.73698e+07	3.81243e+07	33975130
O75874	Isocitrate dehydrogenase [NADP] cytoplasmic OS=Homo sapiens OX=9606 GN=IDH1 PE=1 SV=2	249.439	57	20	179	19	414	46.6	7.01	338.9	20	other metabolic processes;stress response;developmental processes;other biological processes	non-structural extracellular;cytosol;mitochondrion;other cytoplasmic organelle;other cell component	other molecular function	Pf00180	3417	ENSG00000138413	IDH1	hsa:3417; O75874; Q567U4; Q6FHQ6; Q7Z3V0; Q93090; Q9NTJ9; Q9UKW8	Glutathione metabolism; TCA cycle and deficiency of pyruvate dehydrogenase complex (PDHc); Amino acid metabolism	Neutrophil degranulation; Peroxisomal protein import; Abnormal conversion of 2-oxoglutarate to 2-hydroxyglutarate; NADPH regeneration	7	0	1.02284e+08	1.11124e+08	1.09014e+08	2.63074e+07	2.55437e+07	2.53853e+07
P05388	60S acidic ribosomal protein P0 OS=Homo sapiens OX=9606 GN=RPLP0 PE=1 SV=1	249.327	60	17	191	17	317	34.3	5.97	465.18	17	cell organization and biogenesis;protein metabolism;other metabolic processes;other biological processes	cytosol;ER/Golgi;translational apparatus;nucleus;other cell component	nucleic acid binding activity;other molecular function	Pf00428, Pf00466, Pf17777	6175	ENSG00000089157	RPLP0	hsa:6175; P05388; Q3B7A4; Q9BVK4	Cytoplasmic ribosomal proteins	Regulation of expression of SLITs and ROBOs; Gene and protein expression by JAK-STAT signaling after Interleukin-12 stimulation; L13a-mediated translational silencing of Ceruloplasmin expression; Formation of a pool of free 40S subunits; GTP hydrolysis and joining of the 60S ribosomal subunit; Major pathway of rRNA processing in the nucleolus and cytosol; Nonsense Mediated Decay (NMD) enhanced by…	15	0	5.3966e+08	5.93475e+08	5.82173e+08	4.02571e+08	4.18966e+08	4.20534e+08
P08294	Extracellular superoxide dismutase [Cu-Zn] OS=Homo sapiens OX=9606 GN=SOD3 PE=1 SV=2	248.788	60	10	119	10	240	25.8	6.61	296.04	10	other metabolic processes;stress response;other biological processes	extracellular matrix;ER/Golgi;nucleus	other molecular function	Pf00080	6649	ENSG00000109610	SOD3	hsa:6649; P08294; Q5U781; Q6FHA2	Selenium micronutrient network; Vitamin B12 metabolism; Folate metabolism; Nuclear receptors meta-pathway; NRF2 pathway; Copper homeostasis; One-carbon metabolism and related pathways; Oxidative stress response; Male infertility	Detoxification of Reactive Oxygen Species	10	0	3.32183e+07	2.7226e+07	2.76111e+07	8.43307e+07	8.29905e+07	7.93533e+07
P05387	60S acidic ribosomal protein P2 OS=Homo sapiens OX=9606 GN=RPLP2 PE=1 SV=1	248.626	96	11	173	10	115	11.7	4.54	516.07	11	protein metabolism;other metabolic processes	cytosol;translational apparatus	other molecular function	Pf00428	6181	ENSG00000177600	RPLP2	hsa:6181; P05387; Q6FG96	VEGFA-VEGFR2 signaling pathway; Cytoplasmic ribosomal proteins	L13a-mediated translational silencing of Ceruloplasmin expression; Formation of a pool of free 40S subunits; GTP hydrolysis and joining of the 60S ribosomal subunit; Regulation of expression of SLITs and ROBOs; Major pathway of rRNA processing in the nucleolus and cytosol; Nonsense Mediated Decay (NMD) enhanced by the Exon Junction Complex (EJC); SRP-dependent cotranslational protein targeting to…	15	1	2.29385e+08	2.47688e+08	2.39501e+08	1.02467e+08	9.74464e+07	9.60583e+07
P17980	26S proteasome regulatory subunit 6A OS=Homo sapiens OX=9606 GN=PSMC3 PE=1 SV=3	248.381	55	22	175	22	439	49.2	5.24	385.61	22	protein metabolism;other metabolic processes;other biological processes	non-structural extracellular;cytosol;nucleus;other cell component	other molecular function	Pf00004, Pf16450, Pf17862	5702	ENSG00000165916	PSMC3	B2R8V1; hsa:5702; P17980; Q3B757; Q3B865; Q53HU5; Q6GPG8; Q6IBS1; Q96HD3	Proteasome degradation; Alzheimer's disease and miRNA effects; Parkin-ubiquitin proteasomal system pathway; Alzheimer's disease	Separation of Sister Chromatids; The role of GTSE1 in G2/M progression after G2 checkpoint; Regulation of PTEN stability and activity; Neutrophil degranulation; Antigen processing: Ubiquitination & Proteasome degradation; APC/C:Cdc20 mediated degradation of Securin; APC/C:Cdh1 mediated degradation of Cdc20 and other APC/C:Cdh1 targeted proteins in late mitosis/early G1; Cdc20:Phospho-APC/C mediat…	62	0	7.4156e+07	7.52459e+07	7.35357e+07	3.77888e+07	3.71344e+07	3.72463e+07
P50281	Matrix metalloproteinase-14 OS=Homo sapiens OX=9606 GN=MMP14 PE=1 SV=3	247.404	40	25	148	25	582	65.9	7.77	330.18	25	cell cycle OR cell proliferation;cell organization and biogenesis;protein metabolism;other metabolic processes;stress response;developmental processes;other biological processes	non-structural extracellular;extracellular matrix;plasma membrane;other membranes;cytosol;cytoskeleton;ER/Golgi;nucleus;other cytoplasmic organelle;other cell component	signal transduction activity or receptor binding;other molecular function	Pf00045, Pf00413, Pf01471, Pf11857	4323	ENSG00000157227	MMP14	A8K5L0; hsa:4323; P50281; Q6GSF3; Q92678	Matrix metalloproteinases; AGE/RAGE pathway; VEGFA-VEGFR2 signaling pathway; IL-18 signaling pathway; Malignant pleural mesothelioma; Senescence and autophagy in cancer	Collagen degradation; Activation of Matrix Metalloproteinases	9	0	2.9664e+07	3.12134e+07	3.1417e+07	1.70235e+08	1.46773e+08	1.41364e+08
P52209	6-phosphogluconate dehydrogenase, decarboxylating OS=Homo sapiens OX=9606 GN=PGD PE=1 SV=3	247.124	58	23	152	23	483	53.1	7.23	313.51	23	other metabolic processes	cytosol	other molecular function	Pf00393, Pf03446	5226	ENSG00000142657	PGD	A8K2Y9; B4DQJ8; hsa:5226; P52209; Q9BWD8	Pentose phosphate metabolism; Nuclear receptors meta-pathway; NRF2 pathway; VEGFA-VEGFR2 signaling pathway; Metabolic reprogramming in colon cancer	Pentose phosphate pathway	6	0	1.57721e+08	1.69918e+08	157870777	5.8053e+07	5.12278e+07	5.27673e+07
Q14008	Cytoskeleton-associated protein 5 OS=Homo sapiens OX=9606 GN=CKAP5 PE=1 SV=3	247.017	24	37	115	37	2032	225.4	7.8	181.56	37	cell cycle OR cell proliferation;cell organization and biogenesis;transport;other biological processes	plasma membrane;other membranes;cytosol;cytoskeleton;nucleus;other cell component	cytoskeletal activity;other molecular function	Pf02985, Pf12348	9793	ENSG00000175216	CKAP5	hsa:9793; Q05D70; Q0VAX7; Q0VAX8; Q14008; Q14668; Q2TA89; Q6NSH4		Separation of Sister Chromatids; Resolution of Sister Chromatid Cohesion; RHO GTPases Activate Formins; EML4 and NUDC in mitotic spindle formation; Amplification of signal from unattached kinetochores via a MAD2 inhibitory signal; Regulation of PLK1 Activity at G2/M Transition; Recruitment of NuMA to mitotic centrosomes; Loss of Nlp from mitotic centrosomes; Recruitment of mitotic centrosome prot…	13	0	4.6982e+07	5.06887e+07	4.99338e+07	6.02555e+06	4.29749e+06	5.90762e+06
Q14789	Golgin subfamily B member 1 OS=Homo sapiens OX=9606 GN=GOLGB1 PE=1 SV=2	246.825	18	36	107	36	3259	375.8	5	133.3	36	cell cycle OR cell proliferation;cell organization and biogenesis;other biological processes	other membranes;cytosol;ER/Golgi	nucleic acid binding activity		2804	ENSG00000173230	GOLGB1	B2ZZ91; D3DN92; E7EP74; F1T0J2; hsa:2804; Q14398; Q14789		COPI-mediated anterograde transport; Golgi Associated Vesicle Biogenesis; Signaling by FLT3 fusion proteins	3	0	2.85988e+07	2.99038e+07	3.24895e+07	1.37854e+07	1.43686e+07	1.30926e+07
P41252	Isoleucine--tRNA ligase, cytoplasmic OS=Homo sapiens OX=9606 GN=IARS1 PE=1 SV=2	245.488	30	31	119	31	1262	144.4	6.15	198.16	31	protein metabolism;RNA metabolism OR transcription;other metabolic processes	cytosol;nucleus;other cell component	nucleic acid binding activity;other molecular function	Pf00133, Pf08264, Pf19302	3376	ENSG00000196305	IARS1	A8KAE9; hsa:3376; P41252; Q5TCD0; Q7Z3T4; Q9H588	Amino acid metabolism	Cytosolic tRNA aminoacylation; Selenoamino acid metabolism	3	0	7.35802e+07	7.62793e+07	7.41148e+07	1.37223e+07	1.50822e+07	1.31241e+07
Q13838	Spliceosome RNA helicase DDX39B OS=Homo sapiens OX=9606 GN=DDX39B PE=1 SV=1	245.351	58	22	169	10	428	49	5.67	366.02	22	cell organization and biogenesis;RNA metabolism OR transcription;other metabolic processes;transport;developmental processes;other biological processes	nucleus;other cell component	nucleic acid binding activity;other molecular function	Pf00270, Pf00271	7919	ENSG00000198563; ENSG00000215425; ENSG00000225073; ENSG00000225859; ENSG00000229496; ENSG00000230624; ENSG00000235439	DDX39B	B0S8C0; hsa:7919; O43496; Q0EFA1; Q13838; Q2L6F9; Q53GL9; Q5RJ64; Q5RJ66; Q5ST94; Q5STB4; Q5STB5; Q5STB7; Q5STB8; Q5STU4; Q5STU5; Q5STU6; Q5STU8; Q71V76		Transport of Mature mRNA derived from an Intron-Containing Transcript; RHOBTB2 GTPase cycle; mRNA 3'-end processing; RNA Polymerase II Transcription Termination	4	0	4.26085e+07	4.19934e+07	4.1167e+07	2.23174e+07	1.95678e+07	2.00859e+07
P33176	Kinesin-1 heavy chain OS=Homo sapiens OX=9606 GN=KIF5B PE=1 SV=1	245.227	40	29	101	29	963	109.6	6.51	191.83	29	cell organization and biogenesis;stress response;transport;developmental processes;other biological processes	other membranes;cytosol;cytoskeleton;other cytoplasmic organelle;other cell component	cytoskeletal activity;other molecular function	Pf00225	3799	ENSG00000170759	KIF5B	A0AVB2; hsa:3799; P33176; Q5VZ85	Alzheimer's disease and miRNA effects; Envelope proteins and their potential roles in EDMD physiopathology; Insulin signaling; CCL18 signaling pathway; Alzheimer's disease	COPI-dependent Golgi-to-ER retrograde traffic; MHC class II antigen presentation; Kinesins; Signaling by ALK fusions and activated point mutants; Insulin processing; Nuclear events stimulated by ALK signaling in cancer; RHO GTPases activate KTN1	12	0	5.35726e+07	5.40173e+07	5.44173e+07	2.00157e+07	2.14348e+07	2.13666e+07
P62140	Serine/threonine-protein phosphatase PP1-beta catalytic subunit OS=Homo sapiens OX=9606 GN=PPP1CB PE=1 SV=3	245.156	60	19	144	6	327	37.2	6.19	312.06	19	cell cycle OR cell proliferation;protein metabolism;other metabolic processes;signal transduction;other biological processes	plasma membrane;other membranes;cytosol;nucleus;other cell component	other molecular function	Pf00149, Pf16891	5500	ENSG00000213639	PPP1CB	B2R5V4; D6W565; hsa:5500; P37140; P62140; Q5U087; Q6FG45	Common pathways underlying drug addiction; Focal adhesion; Hippo-Merlin signaling dysregulation; 22q11.2 copy number variation syndrome; Airway smooth muscle cell contraction; Neuroinflammation and glutamatergic signaling; G13 signaling pathway	RAF activation; Regulation of PLK1 Activity at G2/M Transition; Circadian Clock; Downregulation of TGF-beta receptor signaling; Triglyceride catabolism; RHO GTPases activate CIT; RHO GTPases activate PKNs; RHO GTPases Activate ROCKs; RHO GTPases activate PAKs; SHOC2 M1731 mutant abolishes MRAS complex function; Gain-of-function MRAS complexes activate RAF signaling	18	0	3.45285e+07	3.83078e+07	3.57167e+07	1.19077e+07	1.08344e+07	1.05562e+07
O00148	ATP-dependent RNA helicase DDX39A OS=Homo sapiens OX=9606 GN=DDX39A PE=1 SV=2	244.993	58	22	172	10	427	49.1	5.68	353.7	22	RNA metabolism OR transcription;other metabolic processes;transport	nucleus;other cell component	other molecular function	Pf00270, Pf00271	10212	ENSG00000123136	DDX39A	B1Q2N1; hsa:10212; O00148; Q8N5M0; Q9BVP6; Q9H5W0		Transport of Mature mRNA derived from an Intron-Containing Transcript; mRNA 3'-end processing; RNA Polymerase II Transcription Termination	3	13	1.96492e+08	2.21374e+08	2.1943e+08	1.2079e+08	1.1851e+08	1.18028e+08
P22087	rRNA 2'-O-methyltransferase fibrillarin OS=Homo sapiens OX=9606 GN=FBL PE=1 SV=2	244.731	60	17	144	17	321	33.8	10.18	352.02	17	protein metabolism;RNA metabolism OR transcription;other metabolic processes;other biological processes	nucleus;other cell component	other molecular function	Pf01269	2091	ENSG00000105202; ENSG00000280548	FBL	B5BUE8; hsa:2091; O75259; P22087; Q6IAT5; Q9UPI6		Major pathway of rRNA processing in the nucleolus and cytosol; rRNA modification in the nucleus and cytosol	2	0	6.64473e+07	6.73697e+07	6.22576e+07	4.36139e+07	4.33557e+07	4.009e+07
P51648	Aldehyde dehydrogenase family 3 member A2 OS=Homo sapiens OX=9606 GN=ALDH3A2 PE=1 SV=1	244.725	53	24	190	23	485	54.8	7.88	419.96	24	other metabolic processes;developmental processes;other biological processes	other membranes;cytosol;ER/Golgi;other cytoplasmic organelle;other cell component	other molecular function	Pf00171	224	ENSG00000072210	ALDH3A2	hsa:224; P51648; Q6I9T3; Q93011; Q96J37	Fragile X syndrome; Tryptophan metabolism; Fluoroacetic acid toxicity	RND1 GTPase cycle; RND2 GTPase cycle	5	1	7.69304e+07	8.11295e+07	8.01357e+07	8.90287e+07	8.57696e+07	8.41127e+07
Q93009	Ubiquitin carboxyl-terminal hydrolase 7 OS=Homo sapiens OX=9606 GN=USP7 PE=1 SV=2	244.614	35	29	133	29	1102	128.2	5.55	265.87	29	protein metabolism;DNA metabolism;other metabolic processes;stress response;other biological processes	cytosol;nucleus;other cell component	other molecular function	Pf00443, Pf00917, Pf12436, Pf14533	7874	ENSG00000187555	USP7	A6NMY8; B7Z815; H0Y3G8; hsa:7874; Q93009	Regulation of toll-like receptor signaling pathway; Nucleotide excision repair in xeroderma pigmentosum	Ub-specific processing proteases; Formation of TC-NER Pre-Incision Complex; Dual incision in TC-NER; Gap-filling DNA repair synthesis and ligation in TC-NER; Regulation of TP53 Degradation; Synthesis of active ubiquitin: roles of E1 and E2 enzymes; Regulation of PTEN localization	10	0	4.92948e+07	5.16197e+07	5.10336e+07	4.41055e+07	4.30451e+07	4.1013e+07
Q15738	Sterol-4-alpha-carboxylate 3-dehydrogenase, decarboxylating OS=Homo sapiens OX=9606 GN=NSDHL PE=1 SV=2	244.567	63	16	147	16	373	41.9	8.06	329.62	16	other metabolic processes;developmental processes;signal transduction	other membranes;ER/Golgi;other cell component	other molecular function	Pf01073	50814	ENSG00000147383	NSDHL	D3DWT6; hsa:50814; O00344; Q15738	Cholesterol biosynthesis pathway; Cholesterol metabolism with Bloch and Kandutsch-Russell pathways; Cholesterol biosynthesis with skeletal dysplasias	Cholesterol biosynthesis	4	0	3.82223e+07	3.72851e+07	3.49761e+07	4.26324e+07	3.52599e+07	3.83505e+07
O00231	26S proteasome non-ATPase regulatory subunit 11 OS=Homo sapiens OX=9606 GN=PSMD11 PE=1 SV=3	244.154	59	25	192	25	422	47.4	6.48	389.42	25	cell organization and biogenesis;protein metabolism;other metabolic processes;other biological processes	non-structural extracellular;cytosol;nucleus;other cell component	other molecular function	Pf01399, Pf18055, Pf18503	5717	ENSG00000108671	PSMD11	A8K3I7; E1P663; hsa:5717; O00231; O00495; Q53FT5	Proteasome degradation; Parkin-ubiquitin proteasomal system pathway; VEGFA-VEGFR2 signaling pathway	Separation of Sister Chromatids; FCERI mediated NF-kB activation; Downstream TCR signaling; Antigen processing: Ubiquitination & Proteasome degradation; Activation of NF-kappaB in B cells; Oxygen-dependent proline hydroxylation of Hypoxia-inducible Factor Alpha; ER-Phagosome pathway; Cross-presentation of soluble exogenous antigens (endosomes); SCF-beta-TrCP mediated degradation of Emi1; APC/C:Cd…	61	0	1.5542e+08	1.50428e+08	1.49417e+08	5.87184e+07	5.79263e+07	5.36887e+07
P52597	Heterogeneous nuclear ribonucleoprotein F OS=Homo sapiens OX=9606 GN=HNRNPF PE=1 SV=3	243.895	58	14	185	12	415	45.6	5.58	449.2	14	RNA metabolism OR transcription;other metabolic processes;other biological processes	plasma membrane;other membranes;cytosol;nucleus;other cell component	nucleic acid binding activity	Pf00076, Pf08080	3185	ENSG00000169813	HNRNPF	B3KM84; hsa:3185; P52597; Q5T0N2; Q96AU2	MECP2 and associated Rett syndrome	mRNA Splicing - Major Pathway; Gene and protein expression by JAK-STAT signaling after Interleukin-12 stimulation; Processing of Capped Intron-Containing Pre-mRNA; FGFR2 alternative splicing	5	0	1.09562e+08	1.12916e+08	1.0874e+08	5.19017e+07	5.11645e+07	4.86247e+07
Q8NBJ5	Procollagen galactosyltransferase 1 OS=Homo sapiens OX=9606 GN=COLGALT1 PE=1 SV=1	243.882	46	29	215	29	622	71.6	7.31	417.42	29	cell organization and biogenesis;other biological processes	ER/Golgi	other molecular function	Pf01755, Pf13704	79709	ENSG00000130309	COLGALT1	hsa:79709; Q8NBJ5; Q8NC64	Type I collagen synthesis in the context of osteogenesis imperfecta	Collagen biosynthesis and modifying enzymes	2	0	1.42329e+08	1.5288e+08	1.51448e+08	1.15159e+08	1.16441e+08	1.15151e+08
P42285	Exosome RNA helicase MTR4 OS=Homo sapiens OX=9606 GN=MTREX PE=1 SV=3	243.501	39	31	129	31	1042	117.7	6.52	243.45	31	RNA metabolism OR transcription;other metabolic processes;stress response	nucleus	other molecular function	Pf00270, Pf00271, Pf08148, Pf13234	23517	ENSG00000039123	MTREX	hsa:23517; P42285; Q2M386; Q6MZZ8; Q6P170; Q8N5R0; Q8TAG2		mRNA Splicing - Major Pathway; Major pathway of rRNA processing in the nucleolus and cytosol	2	0	7.08195e+07	7.58254e+07	7.18783e+07	3.68554e+07	3.49301e+07	3.22452e+07
P68400	Casein kinase II subunit alpha OS=Homo sapiens OX=9606 GN=CSNK2A1 PE=1 SV=1	242.954	49	14	151	14	391	45.1	7.74	325.09	14	cell-cell signaling;cell cycle OR cell proliferation;protein metabolism;other metabolic processes;signal transduction;other biological processes	plasma membrane;other membranes;cytosol;nucleus;other cell component	kinase activity;other molecular function	Pf00069	1457	ENSG00000101266	CSNK2A1	B4DYS6; D3DVV8; hsa:1457; P19138; P20426; P68400; Q14013; Q5U065	Alzheimer's disease and miRNA effects; TNF-alpha signaling pathway; Brain-derived neurotrophic factor (BDNF) signaling pathway; lncRNA in canonical Wnt signaling and colorectal cancer; Breast cancer pathway; Wnt signaling; ncRNAs involved in Wnt signaling in hepatocellular carcinoma; Translation inhibitors in chronically activated PDGFRA cells; Malignant pleural mesothelioma; Alzheimer's disease	ROS sensing by NFE2L2; Regulation of PTEN stability and activity; RUNX1 interacts with co-factors whose precise effect on RUNX1 targets is not known; Regulation of TP53 Activity through Phosphorylation; Cooperation of PDCL (PhLP1) and TRiC/CCT in G-protein beta folding; Synthesis of PC; Signal transduction by L1; Condensation of Prometaphase Chromosomes; WNT mediated activation of DVL; Receptor M…	20	0	4.83866e+07	4.76722e+07	4.7065e+07	3.57317e+07	3.79009e+07	3.71849e+07
Q15717	ELAV-like protein 1 OS=Homo sapiens OX=9606 GN=ELAVL1 PE=1 SV=2	242.446	54	15	155	14	326	36.1	9.17	337.25	15	cell organization and biogenesis;transport;other biological processes	cytosol;ER/Golgi;nucleus;other cell component	nucleic acid binding activity;other molecular function	Pf00076	1994	ENSG00000066044	ELAVL1	B4DVB8; hsa:1994; Q15717; Q53XN6; Q9BTT1	AMP-activated protein kinase (AMPK) signaling; Endoderm differentiation; Pre-implantation embryo; Focal adhesion: PI3K-Akt-mTOR-signaling pathway; ncRNAs involved in Wnt signaling in hepatocellular carcinoma; Gastrin signaling pathway; IL-18 signaling pathway; NAD metabolism in oncogene-induced senescence and mitochondrial dysfunction-associated senescence	mRNA Splicing - Major Pathway; HuR (ELAVL1) binds and stabilizes mRNA	10	2	1.72213e+08	1.7661e+08	1.70796e+08	8.13888e+07	8.39388e+07	8.19779e+07
Q13310	Polyadenylate-binding protein 4 OS=Homo sapiens OX=9606 GN=PABPC4 PE=1 SV=1	242.362	41	20	143	10	644	70.7	9.26	304.92	20	protein metabolism;RNA metabolism OR transcription;other metabolic processes;stress response;developmental processes;other biological processes	cytosol;nucleus;other cell component	nucleic acid binding activity	Pf00076, Pf00658	8761	ENSG00000090621	PABPC4	B1ANQ8; hsa:8761; Q13310; Q4VC03; Q6P0N3			0	0	38611272	3.89891e+07	3.57176e+07	6.48397e+07	6.35818e+07	6.66948e+07
P43686	26S proteasome regulatory subunit 6B OS=Homo sapiens OX=9606 GN=PSMC4 PE=1 SV=2	241.867	61	19	158	19	418	47.3	5.21	321.23	19	protein metabolism;other metabolic processes;developmental processes;other biological processes	cytosol;nucleus;other cell component	other molecular function	Pf00004, Pf16450, Pf17862	5704	ENSG00000013275; ENSG00000281221	PSMC4	hsa:5704; P43686; Q96FV5; Q9UBM3; Q9UEX3	Proteasome degradation; Alzheimer's disease and miRNA effects; Parkin-ubiquitin proteasomal system pathway; Ciliary landscape; Alzheimer's disease	Antigen processing: Ubiquitination & Proteasome degradation; FCERI mediated NF-kB activation; Downstream TCR signaling; Activation of NF-kappaB in B cells; Oxygen-dependent proline hydroxylation of Hypoxia-inducible Factor Alpha; ER-Phagosome pathway; Cross-presentation of soluble exogenous antigens (endosomes); SCF-beta-TrCP mediated degradation of Emi1; APC/C:Cdc20 mediated degradation of Secur…	62	0	1.20318e+08	1.12692e+08	1.09206e+08	5.54669e+07	5.1752e+07	4.94132e+07
O15118	NPC intracellular cholesterol transporter 1 OS=Homo sapiens OX=9606 GN=NPC1 PE=1 SV=2	241.816	18	18	157	18	1278	142.1	5.36	359.39	18	cell organization and biogenesis;protein metabolism;other metabolic processes;transport;other biological processes	non-structural extracellular;plasma membrane;other membranes;ER/Golgi;nucleus;other cytoplasmic organelle;other cell component	transporter activity;other molecular function	Pf02460, Pf12349, Pf16414	4864	ENSG00000141458	NPC1	B4DET3; hsa:4864; O15118; Q9P130	Irinotecan pathway; Irinotecan pathway; Irinotecan pathway; Ebola virus pathway in host; Irinotecan pathway; Irinotecan pathway	LDL clearance	7	0	3.93053e+07	4.42403e+07	4.2981e+07	7.85558e+07	8.25912e+07	8.48155e+07
O60488	Long-chain-fatty-acid--CoA ligase 4 OS=Homo sapiens OX=9606 GN=ACSL4 PE=1 SV=2	241.5	58	25	127	23	711	79.1	8.38	232.44	25	cell organization and biogenesis;other metabolic processes;transport;developmental processes;other biological processes	plasma membrane;other membranes;mitochondrion;ER/Golgi;other cytoplasmic organelle;other cell component	other molecular function	Pf00501	2182	ENSG00000068366	ACSL4	D3DUY2; hsa:2182; O60488; O60848; O60849; Q5JWV8	Fatty acid beta-oxidation; Fatty acid biosynthesis; Mitochondrial long chain fatty acid beta-oxidation; PPAR signaling pathway; Ferroptosis; Thermogenesis; Cholesterol metabolism with Bloch and Kandutsch-Russell pathways; Omega-3 / omega-6 fatty acid synthesis; Omega-9 fatty acid synthesis; Fatty acid transporters	Synthesis of very long-chain fatty acyl-CoAs; Intracellular metabolism of fatty acids regulates insulin secretion	12	0	4.98603e+07	5.44058e+07	5.28813e+07	2.43225e+07	2.50808e+07	2.44071e+07
P35658	Nuclear pore complex protein Nup214 OS=Homo sapiens OX=9606 GN=NUP214 PE=1 SV=2	241.434	20	26	120	26	2090	213.5	7.47	212.18	26	cell cycle OR cell proliferation;other metabolic processes;transport;other biological processes	cytosol;nucleus	other molecular function	Pf18617	8021	ENSG00000126883	NUP214	A6NFQ0; hsa:8021; P35658; Q15010; Q3KQZ0; Q5JUP7; Q75R47; Q86XD3	TGF-beta signaling pathway	HCMV Early Events; ISG15 antiviral mechanism; NS1 Mediated Effects on Host Pathways; SUMOylation of DNA replication proteins; Transport of Mature mRNA derived from an Intron-Containing Transcript; tRNA processing in the nucleus; HCMV Late Events; Transcriptional regulation by small RNAs; Viral Messenger RNA Synthesis; Rev-mediated nuclear export of HIV RNA; Nuclear import of Rev protein; SUMOylat…	29	0	3.73124e+07	3.75315e+07	3.59788e+07	2.54349e+07	2.47058e+07	2.54956e+07
P20020	Plasma membrane calcium-transporting ATPase 1 OS=Homo sapiens OX=9606 GN=ATP2B1 PE=1 SV=4	241.403	22	24	126	14	1220	134.6	5.91	296.74	24	stress response;transport;developmental processes;other biological processes	plasma membrane;other membranes;ER/Golgi;nucleus;other cell component	transporter activity;other molecular function	Pf00122, Pf00689, Pf00690, Pf00702, Pf12424, Pf13246	490	ENSG00000070961	ATP2B1	hsa:490; P20020; Q12992; Q12993; Q13819; Q13820; Q13821; Q16504; Q93082	Vitamin D receptor pathway; Splicing factor NOVA regulated synaptic proteins; Vitamin D-sensitive calcium signaling in depression; Calcium regulation in cardiac cells	Sensory processing of sound by inner hair cells of the cochlea; Ion transport by P-type ATPases; Ion homeostasis; Reduction of cytosolic Ca++ levels	8	10	4.52443e+07	4.82387e+07	4.71512e+07	5.16168e+07	5.20182e+07	4.90153e+07
P31939	Bifunctional purine biosynthesis protein ATIC OS=Homo sapiens OX=9606 GN=ATIC PE=1 SV=3	240.927	68	29	140	29	592	64.6	6.71	241.53	29	other metabolic processes;developmental processes;other biological processes	plasma membrane;other membranes;cytosol	other molecular function	Pf01808, Pf02142	471	ENSG00000138363	ATIC	A8K202; E9PBU3; hsa:471; P31939; Q13856; Q53S28	One-carbon metabolism	Signaling by ALK fusions and activated point mutants; Purine ribonucleoside monophosphate biosynthesis	3	0	7.34972e+07	7.7629e+07	7.75129e+07	2.13385e+07	1.94321e+07	2.00225e+07
P36873	Serine/threonine-protein phosphatase PP1-gamma catalytic subunit OS=Homo sapiens OX=9606 GN=PPP1CC PE=1 SV=1	240.36	55	18	124	1	323	37	6.54	273.05	18	cell cycle OR cell proliferation;protein metabolism;other metabolic processes;developmental processes;signal transduction;other biological processes	plasma membrane;other membranes;cytosol;cytoskeleton;mitochondrion;nucleus;other cell component	other molecular function	Pf00149, Pf16891	5501	ENSG00000186298	PPP1CC	hsa:5501; P36873	Common pathways underlying drug addiction; Focal adhesion; Hippo-Merlin signaling dysregulation; Neuroinflammation and glutamatergic signaling	Separation of Sister Chromatids; Resolution of Sister Chromatid Cohesion; RHO GTPases Activate Formins; EML4 and NUDC in mitotic spindle formation; Amplification of signal from unattached kinetochores via a MAD2 inhibitory signal; Downregulation of TGF-beta receptor signaling; Triglyceride catabolism; RAF activation; Circadian Clock; SHOC2 M1731 mutant abolishes MRAS complex function; Gain-of-fun…	16	0	4896440	4946161	4.67597e+06	1.35855e+06	1.20937e+06	1.12871e+06
Q9Y512	Sorting and assembly machinery component 50 homolog OS=Homo sapiens OX=9606 GN=SAMM50 PE=1 SV=3	240.148	62	21	131	21	469	51.9	6.9	296.32	21	cell organization and biogenesis;transport	other membranes;mitochondrion		Pf01103	25813	ENSG00000100347	SAMM50	hsa:25813; Q53HC4; Q56VW7; Q969Y9; Q96I46; Q9NW85; Q9UQM9; Q9Y512		Mitochondrial protein import; Cristae formation; RAC2 GTPase cycle	3	0	5.16791e+07	5.02722e+07	5.76319e+07	6.81853e+07	7.92435e+07	7.86182e+07
P08254	Stromelysin-1 OS=Homo sapiens OX=9606 GN=MMP3 PE=1 SV=2	240.081	50	24	183	24	477	53.9	6.16	378.39	24	cell organization and biogenesis;protein metabolism;other metabolic processes;other biological processes	non-structural extracellular;extracellular matrix	other molecular function	Pf00045, Pf00413, Pf01471	4314	ENSG00000149968	MMP3	B2R8B8; hsa:4314; P08254; Q3B7S0; Q6GRF8	Matrix metalloproteinases; Oncostatin M signaling pathway; Photodynamic therapy-induced NF-kB survival signaling; IL-18 signaling pathway; Burn wound healing; Malignant pleural mesothelioma; Orexin receptor pathway; Overview of proinflammatory and profibrotic mediators; CCL18 signaling pathway; Antiviral and anti-inflammatory effects of Nrf2 on SARS-CoV-2 pathway	Interleukin-4 and Interleukin-13 signaling; Collagen degradation; Assembly of collagen fibrils and other multimeric structures; Extra-nuclear estrogen signaling; Activation of Matrix Metalloproteinases; EGFR Transactivation by Gastrin	17	0	3.40879e+07	3.82109e+07	3.61836e+07	2.25104e+08	2.26709e+08	2.17593e+08
O60664	Perilipin-3 OS=Homo sapiens OX=9606 GN=PLIN3 PE=1 SV=3	239.789	59	17	152	17	434	47	5.44	322.46	17	transport;other biological processes	other membranes;cytosol;ER/Golgi;other cytoplasmic organelle;other cell component		Pf03036	10226	ENSG00000105355	PLIN3	A8K4Y9; hsa:10226; K7EQF4; O60664; Q53G77; Q9BS03; Q9UBD7; Q9UP92		RHOBTB3 ATPase cycle; Retrograde transport at the Trans-Golgi-Network; Late endosomal microautophagy; Triglyceride catabolism; Lipophagy; Chaperone Mediated Autophagy	6	0	9.18648e+07	9.30334e+07	9.34067e+07	3.59456e+07	3.43433e+07	3.17295e+07
Q13283	Ras GTPase-activating protein-binding protein 1 OS=Homo sapiens OX=9606 GN=G3BP1 PE=1 SV=1	239.775	53	17	129	17	466	52.1	5.52	260.28	17	cell organization and biogenesis;other metabolic processes;stress response;signal transduction;other biological processes	cytosol;nucleus;other cell component	nucleic acid binding activity;other molecular function	Pf00076, Pf02136	10146	ENSG00000145907	G3BP1	hsa:10146; Q13283; Q5HYE9			0	0	1.29849e+08	1.32483e+08	1.28203e+08	2.60052e+07	2.41556e+07	2.54241e+07
Q96A33	Coiled-coil domain-containing protein 47 OS=Homo sapiens OX=9606 GN=CCDC47 PE=1 SV=1	239.773	38	17	178	17	483	55.8	4.87	441.36	17	cell organization and biogenesis;protein metabolism;other metabolic processes;stress response;developmental processes;signal transduction;other biological processes	other membranes;ER/Golgi	translation activity;other molecular function	Pf07946	57003	ENSG00000108588	CCDC47	B2RAS8; D3DU20; hsa:57003; Q96A33; Q96D00; Q96JZ7; Q9H3E4; Q9NRG3			0	0	96760359	1.03224e+08	9.8076e+07	1.13562e+08	1.07398e+08	1.05342e+08
Q96AE4	Far upstream element-binding protein 1 OS=Homo sapiens OX=9606 GN=FUBP1 PE=1 SV=3	239.529	40	21	130	18	644	67.5	7.61	282.23	21	other biological processes	nucleus;other cell component	nucleic acid binding activity	Pf00013, Pf09005	8880	ENSG00000162613	FUBP1	hsa:8880; Q12828; Q96AE4			0	1	1.01909e+08	1.06915e+08	102297259	4.26647e+07	4.25989e+07	5.01219e+07
P09211	Glutathione S-transferase P OS=Homo sapiens OX=9606 GN=GSTP1 PE=1 SV=2	239.338	70	11	169	11	210	23.3	5.64	273.09	11	cell cycle OR cell proliferation;other metabolic processes;stress response;developmental processes;other biological processes	non-structural extracellular;plasma membrane;other membranes;cytosol;mitochondrion;nucleus;other cell component	enzyme regulator activity;other molecular function	Pf02798, Pf14497	2950	ENSG00000084207	GSTP1	hsa:2950; O00460; P09211; Q15690; Q5TZY3	Nuclear receptors meta-pathway; NRF2 pathway; Photodynamic therapy-induced NFE2L2 (NRF2) survival signaling; Exercise-induced circadian regulation; Arachidonate epoxygenase / epoxide hydrolase; Metapathway biotransformation Phase I and II	Neutrophil degranulation; Detoxification of Reactive Oxygen Species; Glutathione conjugation	9	0	9.80186e+07	1.00866e+08	9.99911e+07	4.53253e+07	4.432e+07	4.46308e+07
Q6DD88	Atlastin-3 OS=Homo sapiens OX=9606 GN=ATL3 PE=1 SV=1	238.968	52	21	154	20	541	60.5	5.66	245.13	21	cell organization and biogenesis;other biological processes	other membranes;ER/Golgi	other molecular function	Pf02263, Pf02841	25923	ENSG00000184743	ATL3	hsa:25923; Q6DD88; Q8N7W5; Q9H8Q5; Q9UFL1			0	1	5.21717e+07	5.3747e+07	5.28047e+07	4.30908e+07	3.787e+07	3.53809e+07
Q9UDR5	Alpha-aminoadipic semialdehyde synthase, mitochondrial OS=Homo sapiens OX=9606 GN=AASS PE=1 SV=1	238.751	40	26	135	26	926	102.1	6.64	265.64	26	other metabolic processes;other biological processes	cytosol;mitochondrion;nucleus;other cell component	other molecular function	Pf01262, Pf03435, Pf05222, Pf16653	10157	ENSG00000008311	AASS	hsa:10157; O95462; Q9UDR5	Vitamin B6-dependent and responsive disorders	Lysine catabolism	2	0	2.84868e+07	3.3323e+07	30561534	3.79979e+07	3.65772e+07	3.76857e+07
O43242	26S proteasome non-ATPase regulatory subunit 3 OS=Homo sapiens OX=9606 GN=PSMD3 PE=1 SV=2	238.712	57	25	156	25	534	60.9	8.44	366.22	25	protein metabolism;other metabolic processes;other biological processes	non-structural extracellular;cytosol;nucleus;other cell component	enzyme regulator activity	Pf01399, Pf08375	5709	ENSG00000108344	PSMD3	B3KMW9; B4DT72; hsa:5709; O43242; Q96EI2; Q9BQA4	Proteasome degradation; Alzheimer's disease and miRNA effects; Parkin-ubiquitin proteasomal system pathway; Alzheimer's disease	Antigen processing: Ubiquitination & Proteasome degradation; FCERI mediated NF-kB activation; Downstream TCR signaling; Activation of NF-kappaB in B cells; Oxygen-dependent proline hydroxylation of Hypoxia-inducible Factor Alpha; ER-Phagosome pathway; Cross-presentation of soluble exogenous antigens (endosomes); SCF-beta-TrCP mediated degradation of Emi1; APC/C:Cdc20 mediated degradation of Secur…	62	0	9.71059e+07	9.89039e+07	9.88021e+07	5.34536e+07	4.83414e+07	4.88617e+07
P06753	Tropomyosin alpha-3 chain OS=Homo sapiens OX=9606 GN=TPM3 PE=1 SV=2	238.677	38	15	189	7	285	32.9	4.72	503.75	15	cell organization and biogenesis;other biological processes	cytosol;cytoskeleton	cytoskeletal activity	Pf00261	7170	ENSG00000143549	TPM3	D3DV71; hsa:7170; P06753; P12324; Q2QD06; Q5VU58; Q5VU63; Q5VU66; Q5VU71; Q5VU72; Q8TCG3; Q969Q2; Q9NQH8	Mammary gland development pathway - Pregnancy and lactation (Stage 3 of 4); Striated muscle contraction pathway; VEGFA-VEGFR2 signaling pathway	RHOV GTPase cycle; Signaling by ALK fusions and activated point mutants; Striated Muscle Contraction; Smooth Muscle Contraction	7	1	1.19374e+08	1.10786e+08	1.12772e+08	3.40717e+07	3.30128e+07	3.1828e+07
Q9Y230	RuvB-like 2 OS=Homo sapiens OX=9606 GN=RUVBL2 PE=1 SV=3	238.428	55	23	138	23	463	51.1	5.64	346.69	23	cell organization and biogenesis;protein metabolism;DNA metabolism;other metabolic processes;stress response;other biological processes	other membranes;cytosol;cytoskeleton;nucleus;other cell component	nucleic acid binding activity;other molecular function	Pf06068, Pf17856	10856	ENSG00000183207	RUVBL2	B3KQ59; E7ETE5; hsa:10856; Q6FIB9; Q6PK27; Q9Y230; Q9Y361		HATs acetylate histones; Telomere Extension By Telomerase	2	0	9.86139e+07	1.01338e+08	9.79864e+07	4.28011e+07	3.94695e+07	3.94312e+07
P35606	Coatomer subunit beta' OS=Homo sapiens OX=9606 GN=COPB2 PE=1 SV=2	238.334	47	29	101	29	906	102.4	5.27	186.93	29	transport	other membranes;cytosol;ER/Golgi	other molecular function	Pf00400, Pf04053	9276	ENSG00000184432	COPB2	B4DZI8; hsa:9276; P35606		COPI-mediated anterograde transport; COPI-dependent Golgi-to-ER retrograde traffic	2	0	6.19984e+07	6.64061e+07	6.51021e+07	1.78668e+07	1.79612e+07	1.78826e+07
Q9UHG3	Prenylcysteine oxidase 1 OS=Homo sapiens OX=9606 GN=PCYOX1 PE=1 SV=3	238.211	59	20	162	20	505	56.6	6.18	298.86	20	protein metabolism;other metabolic processes;transport	non-structural extracellular;plasma membrane;other membranes;other cytoplasmic organelle	other molecular function	Pf07156, Pf13450	51449	ENSG00000116005	PCYOX1	B2RB14; B7Z9P8; hsa:51449; O94982; Q8N4N5; Q96QM8; Q9UHG3			0	0	4.62638e+07	4.22219e+07	4.17269e+07	5.00404e+07	5.05861e+07	4.94903e+07
O75131	Copine-3 OS=Homo sapiens OX=9606 GN=CPNE3 PE=1 SV=1	238.004	52	22	156	21	537	60.1	5.85	302.29	22	protein metabolism;other metabolic processes;signal transduction;other biological processes	plasma membrane;other membranes;cytosol;mitochondrion;nucleus;other cytoplasmic organelle;other cell component	signal transduction activity or receptor binding;kinase activity;other molecular function	Pf00168, Pf07002	8895	ENSG00000085719	CPNE3	A8KA47; hsa:8895; O75131; Q8IYA1		Neutrophil degranulation; Glycerophospholipid biosynthesis	2	1	6.5803e+07	6.82578e+07	6.60663e+07	5.47475e+07	5.17005e+07	5.17352e+07
P61247	40S ribosomal protein S3a OS=Homo sapiens OX=9606 GN=RPS3A PE=1 SV=2	237.557	64	22	227	22	264	29.9	9.73	515.16	22	protein metabolism;other metabolic processes;other biological processes	cytosol;ER/Golgi;translational apparatus;nucleus;other cell component	nucleic acid binding activity;other molecular function	Pf01015	6189	ENSG00000145425	RPS3A	B2R4D4; D3DP05; hsa:6189; P33443; P49241; P61247	Cytoplasmic ribosomal proteins	Regulation of expression of SLITs and ROBOs; Major pathway of rRNA processing in the nucleolus and cytosol; L13a-mediated translational silencing of Ceruloplasmin expression; Translation initiation complex formation; Formation of a pool of free 40S subunits; Formation of the ternary complex, and subsequently, the 43S complex; Ribosomal scanning and start codon recognition; GTP hydrolysis and join…	17	0	4.98395e+08	5.00962e+08	4.97718e+08	2.03604e+08	2.01883e+08	2.03542e+08
O94874	E3 UFM1-protein ligase 1 OS=Homo sapiens OX=9606 GN=UFL1 PE=1 SV=2	237.547	41	26	145	26	794	89.5	6.79	263.12	26	cell organization and biogenesis;protein metabolism;DNA metabolism;other metabolic processes;stress response;developmental processes;other biological processes	other membranes;cytosol;ER/Golgi;nucleus;other cell component	other molecular function	Pf09743	23376	ENSG00000014123	UFL1	A0PJ53; B4DJ57; C0H5X5; hsa:23376; O94874; Q8N765; Q9NTQ0		Antigen processing: Ubiquitination & Proteasome degradation	1	0	4.1267e+07	4.30399e+07	4.3112e+07	2.81208e+07	2.99881e+07	2.38372e+07
Q9HCC0	Methylcrotonoyl-CoA carboxylase beta chain, mitochondrial OS=Homo sapiens OX=9606 GN=MCCC2 PE=1 SV=1	237.078	56	21	157	21	563	61.3	7.68	346.71	21	other metabolic processes	cytosol;mitochondrion;other cell component	other molecular function	Pf01039	64087	ENSG00000131844	MCCC2	A6NIY9; hsa:64087; Q96C27; Q9HCC0; Q9Y4L7		Branched-chain amino acid catabolism; Biotin transport and metabolism; Defective HLCS causes multiple carboxylase deficiency	3	0	3.71053e+07	3.81841e+07	3.57992e+07	4.3536e+07	4.44035e+07	4.2109e+07
P01024	Complement C3 OS=Homo sapiens OX=9606 GN=C3 PE=1 SV=2	236.939	28	30	146	30	1663	187	6.4	171.27	30	cell-cell signaling;cell organization and biogenesis;other metabolic processes;stress response;developmental processes;signal transduction;other biological processes	non-structural extracellular;plasma membrane;other membranes;ER/Golgi;other cytoplasmic organelle;other cell component	signal transduction activity or receptor binding;enzyme regulator activity	Pf00207, Pf01759, Pf01821, Pf01835, Pf07677, Pf07678, Pf07703, Pf17789, Pf17790, Pf17791	718	ENSG00000125730	C3	A7E236; hsa:718; P01024	Allograft Rejection; Complement system; TYROBP causal network in microglia; Cells and molecules involved in local acute inflammatory response ; 16p11.2 distal deletion syndrome; Complement system in neuronal development and plasticity; Acquired partial lipodystrophy / Barraquer-Simons syndrome; Complement activation; Complement and coagulation cascades	Neutrophil degranulation; Regulation of Insulin-like Growth Factor (IGF) transport and uptake by Insulin-like Growth Factor Binding Proteins (IGFBPs); Post-translational protein phosphorylation; Immunoregulatory interactions between a Lymphoid and a non-Lymphoid cell; Regulation of Complement cascade; G alpha (i) signalling events; Peptide ligand-binding receptors; Purinergic signaling in leishma…	19	0	1.39624e+07	1.03373e+07	1.02075e+07	3.69625e+07	3.24653e+07	3.11131e+07
P62979	Ubiquitin-40S ribosomal protein S27a OS=Homo sapiens OX=9606 GN=RPS27A PE=1 SV=2	236.702	56	12	231	3	156	18	9.64	607.31	12	protein metabolism;other metabolic processes	plasma membrane;other membranes;cytosol;mitochondrion;ER/Golgi;translational apparatus;nucleus;other cytoplasmic organelle	other molecular function	Pf00240, Pf01599	6233	ENSG00000143947	RPS27A	hsa:6233; P02248; P02249; P02250; P14798; P62979; P62988; Q29120; Q6LBL4; Q6LDU5; Q8WYN8; Q91887; Q91888; Q9BQ77; Q9BWD6; Q9BX98; Q9UEF2; Q9UEG1; Q9UEK8; Q9UPK7	Cytoplasmic ribosomal proteins	Separation of Sister Chromatids; The role of GTSE1 in G2/M progression after G2 checkpoint; Aggrephagy; ER-Phagosome pathway; FCERI mediated NF-kB activation; Downstream TCR signaling; Antigen processing: Ubiquitination & Proteasome degradation; Activation of NF-kappaB in B cells; Oxygen-dependent proline hydroxylation of Hypoxia-inducible Factor Alpha; SCF-beta-TrCP mediated degradation of Emi1;…	192	10	3.17734e+08	3.26727e+08	3.28904e+08	4.28452e+08	3.93923e+08	4.02392e+08
P42892	Endothelin-converting enzyme 1 OS=Homo sapiens OX=9606 GN=ECE1 PE=1 SV=2	236.561	38	22	178	22	770	87.1	5.88	362.25	22	protein metabolism;other metabolic processes;developmental processes;signal transduction;other biological processes	plasma membrane;other membranes;other cytoplasmic organelle;other cell component	other molecular function	Pf01431, Pf05649	1889	ENSG00000117298	ECE1	A8K3P1; B4E291; hsa:1889; P42892; Q14217; Q17RN5; Q2Z2K8; Q58GE7; Q5THM5; Q5THM7; Q5THM8; Q9UJQ6; Q9UPF4; Q9UPM4; Q9Y501	Endothelin pathways; Corticotropin-releasing hormone signaling pathway; Melatonin metabolism and effects; Sudden infant death syndrome (SIDS) susceptibility pathways	Peptide ligand-binding receptors	5	0	8.4653e+07	8.42319e+07	8.83439e+07	6.39764e+07	6.63416e+07	6.37146e+07
Q05682	Caldesmon OS=Homo sapiens OX=9606 GN=CALD1 PE=1 SV=3	236.065	25	20	107	20	793	93.2	5.66	220.74	20	cell organization and biogenesis;developmental processes;other biological processes	plasma membrane;other membranes;cytosol;cytoskeleton	cytoskeletal activity;other molecular function	Pf02029	800	ENSG00000122786	CALD1	A8K0X1; hsa:800; Q05682; Q13978; Q13979; Q14741; Q14742; Q9UD91	Myometrial relaxation and contraction pathways	Smooth Muscle Contraction	2	0	76602750	7.7327e+07	7.50487e+07	1.0119e+07	1.2309e+07	1.07089e+07
P27348	14-3-3 protein theta OS=Homo sapiens OX=9606 GN=YWHAQ PE=1 SV=1	235.645	62	16	173	14	245	27.7	4.78	374.18	16	transport;signal transduction;other biological processes	cytosol;other cell component	other molecular function	Pf00244	10971	ENSG00000134308	YWHAQ	D6W4Z5; hsa:10971; P27348; Q567U5; Q5TZU8; Q9UP48	Cell cycle; Pathogenic Escherichia coli infection; Primary focal segmental glomerulosclerosis (FSGS); IL-3 signaling pathway; Myometrial relaxation and contraction pathways; Mechanoregulation and pathology of YAP/TAZ via Hippo and non-Hippo mechanisms; Hippo-Yap signaling pathway; Overview of leukocyte-intrinsic Hippo pathway functions; Hepatitis B infection; Calcium regulation in cardiac cells; …	Translocation of SLC2A4 (GLUT4) to the plasma membrane; TP53 Regulates Metabolic Genes; Regulation of localization of FOXO transcription factors; Chk1/Chk2(Cds1) mediated inactivation of Cyclin B:Cdk1 complex; RHO GTPases activate PKNs; Activation of BAD and translocation to mitochondria	17	0	1.47984e+08	1.52596e+08	1.48427e+08	3.58548e+07	34534149	3.33742e+07
P28838	Cytosol aminopeptidase OS=Homo sapiens OX=9606 GN=LAP3 PE=1 SV=3	235.189	63	25	119	25	519	56.1	7.93	264.26	25	protein metabolism	cytosol;ER/Golgi;nucleus;other cell component	other molecular function	Pf00883, Pf02789	51056	ENSG00000002549	LAP3	B3KMQ3; hsa:51056; P28838; Q6IAM6; Q6P0L6; Q9UQE3			0	0	1.00495e+08	1.05763e+08	1.01575e+08	5.63494e+07	5.30194e+07	5.44145e+07
P51610	Host cell factor 1 OS=Homo sapiens OX=9606 GN=HCFC1 PE=1 SV=2	235.158	27	31	137	30	2035	208.6	7.46	263.39	31	cell cycle OR cell proliferation;cell organization and biogenesis;protein metabolism;other metabolic processes;other biological processes	nucleus;other cell component	other molecular function	Pf01344, Pf13415	3054	ENSG00000172534	HCFC1	hsa:3054; P51610; Q6P4G5	Mitochondrial gene expression	HATs acetylate histones; UCH proteinases; Transcriptional activation of mitochondrial biogenesis	4	1	7.46788e+07	7.6079e+07	7.10796e+07	6.45742e+07	5.81429e+07	6.18662e+07
O14980	Exportin-1 OS=Homo sapiens OX=9606 GN=XPO1 PE=1 SV=1	234.673	33	26	104	26	1071	123.3	6.06	173.77	26	transport;other biological processes	other membranes;cytosol;nucleus;other cell component	nucleic acid binding activity;other molecular function	Pf03810, Pf08389, Pf08767, Pf18777, Pf18784, Pf18787	7514	ENSG00000082898	XPO1	A6NL14; A8K1K5; D6W5E2; hsa:7514; O14980; Q63HP8; Q68CP3; Q99433	eIF5A regulation in response to inhibition of the nuclear export system; 22q11.2 copy number variation syndrome	Rev-mediated nuclear export of HIV RNA; NEP/NS2 Interacts with the Cellular Export Machinery; Separation of Sister Chromatids; Resolution of Sister Chromatid Cohesion; RHO GTPases Activate Formins; EML4 and NUDC in mitotic spindle formation; Amplification of signal from unattached kinetochores via a MAD2 inhibitory signal; MAPK6/MAPK4 signaling; Deactivation of the beta-catenin transactivating co…	17	0	5.46535e+07	5.8169e+07	5.63702e+07	1.37968e+07	1.33655e+07	1.37625e+07
Q15067	Peroxisomal acyl-coenzyme A oxidase 1 OS=Homo sapiens OX=9606 GN=ACOX1 PE=1 SV=3	234.659	43	20	153	20	660	74.4	8.16	279.22	20	cell organization and biogenesis;other metabolic processes;other biological processes	other membranes;cytosol;other cytoplasmic organelle	other molecular function	Pf01756, Pf02770, Pf14749	51	ENSG00000161533	ACOX1	A8K6X8; A8KAA0; B4DK61; F5GYQ8; hsa:51; Q12863; Q15067; Q15068; Q15101; Q16131; Q7Z3W5; Q9UD31	Estrogen receptor pathway; Nuclear receptors meta-pathway; PPAR signaling pathway; Eicosanoid metabolism via cyclooxygenases (COX); Eicosanoid metabolism via lipooxygenases (LOX); Omega-3 / omega-6 fatty acid synthesis	TYSND1 cleaves peroxisomal proteins	8	0	3.66845e+07	3.73909e+07	3.53776e+07	3.15278e+07	3.30041e+07	3.0822e+07
Q13151	Heterogeneous nuclear ribonucleoprotein A0 OS=Homo sapiens OX=9606 GN=HNRNPA0 PE=1 SV=1	234.607	48	14	170	12	305	30.8	9.29	368.28	14	RNA metabolism OR transcription;other metabolic processes;stress response;other biological processes	nucleus	nucleic acid binding activity;other molecular function	Pf00076	10949	ENSG00000177733	HNRNPA0	hsa:10949; Q13151; Q6IB18		mRNA Splicing - Major Pathway; Processing of Capped Intron-Containing Pre-mRNA	2	0	8.64566e+07	8.90122e+07	8.46378e+07	4.28173e+07	4.03393e+07	4.15779e+07
P27816	Microtubule-associated protein 4 OS=Homo sapiens OX=9606 GN=MAP4 PE=1 SV=3	234.558	41	31	123	31	1152	120.9	5.43	184.82	31	cell cycle OR cell proliferation;cell organization and biogenesis;developmental processes;other biological processes	plasma membrane;other membranes;cytosol;cytoskeleton;other cell component	cytoskeletal activity;other molecular function	Pf00418	4134	ENSG00000047849	MAP4	hsa:4134; P27816; Q13082; Q59FT2; Q68D74; Q6ZUW9; Q86V26; Q96A76; Q96NS9	Splicing factor NOVA regulated synaptic proteins		1	0	1.05295e+08	1.06929e+08	1.0496e+08	1.21813e+07	1.31695e+07	1.25414e+07
P03956	Interstitial collagenase OS=Homo sapiens OX=9606 GN=MMP1 PE=1 SV=3	233.984	55	26	192	26	469	54	6.96	365.45	26	cell organization and biogenesis;protein metabolism;other metabolic processes;other biological processes	non-structural extracellular;extracellular matrix	other molecular function	Pf00045, Pf00413, Pf01471	4312	ENSG00000196611	MMP1	hsa:4312; P03956; P08156	Matrix metalloproteinases; Oncostatin M signaling pathway; Bladder cancer; Photodynamic therapy-induced NF-kB survival signaling; Hepatitis C and hepatocellular carcinoma; TGF-beta signaling pathway; PPAR signaling pathway; Relationship between inflammation, COX-2 and EGFR; IL-18 signaling pathway; Burn wound healing; Overview of proinflammatory and profibrotic mediators; Antiviral and anti-infla…	Regulation of Insulin-like Growth Factor (IGF) transport and uptake by Insulin-like Growth Factor Binding Proteins (IGFBPs); Interleukin-4 and Interleukin-13 signaling; Collagen degradation; Basigin interactions; Activation of Matrix Metalloproteinases	18	0	3.84712e+07	3.67443e+07	3.92186e+07	1.92932e+08	1.85539e+08	1.83512e+08
Q9UBS4	DnaJ homolog subfamily B member 11 OS=Homo sapiens OX=9606 GN=DNAJB11 PE=1 SV=1	233.93	34	12	151	12	358	40.5	6.18	366.4	12	protein metabolism;other metabolic processes;other biological processes	ER/Golgi;other cell component	other molecular function	Pf00226, Pf01556	51726	ENSG00000090520	DNAJB11	hsa:51726; Q542Y5; Q542Y9; Q6IAQ8; Q96JC6; Q9UBS4	Photodynamic therapy-induced unfolded protein response	XBP1(S) activates chaperone genes	2	0	6.12622e+07	5.99747e+07	5.47207e+07	6.64754e+07	6.70672e+07	6.32258e+07
P62195	26S proteasome regulatory subunit 8 OS=Homo sapiens OX=9606 GN=PSMC5 PE=1 SV=1	233.821	63	23	168	22	406	45.6	7.55	402.77	23	protein metabolism;other metabolic processes;other biological processes	cytosol;nucleus;other cell component	signal transduction activity or receptor binding;other molecular function	Pf00004, Pf16450, Pf17862	5705	ENSG00000087191	PSMC5	A8K3Z3; A8K763; hsa:5705; O35051; O43208; P47210; P52915; P52916; P62195	Proteasome degradation; Alzheimer's disease and miRNA effects; Parkin-ubiquitin proteasomal system pathway; Pregnane X receptor pathway; Nuclear receptors meta-pathway; Alzheimer's disease	Separation of Sister Chromatids; FCERI mediated NF-kB activation; Downstream TCR signaling; Antigen processing: Ubiquitination & Proteasome degradation; Activation of NF-kappaB in B cells; Oxygen-dependent proline hydroxylation of Hypoxia-inducible Factor Alpha; ER-Phagosome pathway; Cross-presentation of soluble exogenous antigens (endosomes); SCF-beta-TrCP mediated degradation of Emi1; APC/C:Cd…	63	1	1.04339e+08	1.03474e+08	1.05468e+08	4.48433e+07	4.57293e+07	42187911
P13804	Electron transfer flavoprotein subunit alpha, mitochondrial OS=Homo sapiens OX=9606 GN=ETFA PE=1 SV=1	232.768	67	17	148	17	333	35.1	8.38	397.18	17	other metabolic processes	mitochondrion	other molecular function	Pf00766, Pf01012	2108	ENSG00000140374	ETFA	B4DT43; hsa:2108; P13804; Q53XN3		Respiratory electron transport	1	0	1.43815e+08	1.51122e+08	1.45139e+08	1.1925e+08	1.17458e+08	1.13996e+08
Q9NZ08	Endoplasmic reticulum aminopeptidase 1 OS=Homo sapiens OX=9606 GN=ERAP1 PE=1 SV=3	232.37	30	23	125	23	941	107.2	6.46	229.51	23	protein metabolism;other metabolic processes;developmental processes;signal transduction;other biological processes	non-structural extracellular;plasma membrane;other membranes;cytosol;ER/Golgi;other cell component	signal transduction activity or receptor binding;other molecular function	Pf01433, Pf11838, Pf17900	51752	ENSG00000164307	ERAP1	hsa:51752; O60278; Q6UWY6; Q8NEL4; Q8TAD0; Q9NZ08; Q9UHF8; Q9UKY2		Antigen Presentation: Folding, assembly and peptide loading of class I MHC	1	0	4.6345e+07	4.89155e+07	4.77525e+07	2.10641e+07	2.21689e+07	2.50847e+07
P33993	DNA replication licensing factor MCM7 OS=Homo sapiens OX=9606 GN=MCM7 PE=1 SV=4	231.428	57	27	112	27	719	81.3	6.46	249.89	27	cell cycle OR cell proliferation;cell organization and biogenesis;DNA metabolism;other metabolic processes;stress response;other biological processes	cytosol;nucleus;other cell component	nucleic acid binding activity;other molecular function	Pf00493, Pf14551, Pf17207, Pf17855	4176	ENSG00000166508	MCM7	A4D2A1; A4D2A2; E9PGN9; hsa:4176; P33993; Q15076; Q96D34; Q96GL1	miRNA regulation of DNA damage response; Cell cycle; Retinoblastoma gene in cancer; Ciliary landscape; G1 to S cell cycle control; DNA replication	Orc1 removal from chromatin; Activation of ATR in response to replication stress; Activation of the pre-replicative complex; Assembly of the pre-replicative complex; Unwinding of DNA	12	0	5.89239e+07	6.39276e+07	6.19703e+07	2.32857e+07	2.0226e+07	1.98802e+07
Q9UQE7	Structural maintenance of chromosomes protein 3 OS=Homo sapiens OX=9606 GN=SMC3 PE=1 SV=2	231.095	34	31	107	31	1217	141.5	7.18	196.2	31	cell cycle OR cell proliferation;cell organization and biogenesis;DNA metabolism;other metabolic processes;stress response;other biological processes	cytosol;cytoskeleton;nucleus;other cell component	cytoskeletal activity;other molecular function	Pf02463, Pf06470	9126	ENSG00000108055	SMC3	A8K156; hsa:9126; O60464; Q5T482; Q9UQE7	Cell cycle; Retinoblastoma gene in cancer; MECP2 and associated Rett syndrome; Prion disease pathway; Regulation of sister chromatid separation at the metaphase-anaphase transition; Cohesin complex - Cornelia de Lange syndrome; SMC1/SMC3 role in DNA damage - Cornelia de Lange Syndrome	Separation of Sister Chromatids; Resolution of Sister Chromatid Cohesion; Estrogen-dependent gene expression; SUMOylation of DNA damage response and repair proteins; Meiotic synapsis; Establishment of Sister Chromatid Cohesion; Cohesin Loading onto Chromatin	14	0	4.24305e+07	4.30815e+07	4.21322e+07	2.66134e+07	2.65122e+07	2.5108e+07
Q14683	Structural maintenance of chromosomes protein 1A OS=Homo sapiens OX=9606 GN=SMC1A PE=1 SV=2	230.744	35	34	135	34	1233	143.1	7.64	240.32	34	cell cycle OR cell proliferation;cell organization and biogenesis;DNA metabolism;other metabolic processes;stress response;other biological processes	cytosol;cytoskeleton;nucleus;other cell component	nucleic acid binding activity;other molecular function	Pf02463, Pf06470	8243	ENSG00000072501	SMC1A	hsa:8243; O14995; Q14683; Q16351; Q2M228	miRNA regulation of DNA damage response; Cell cycle; Retinoblastoma gene in cancer; Constitutive androstane receptor pathway; Nuclear receptors meta-pathway; Pathways affected in adenoid cystic carcinoma; ATM signaling in development and disease ; mRNA processing; Regulation of sister chromatid separation at the metaphase-anaphase transition; Rett syndrome causing genes; CAMKK2 pathway; Cohesin c…	Separation of Sister Chromatids; Resolution of Sister Chromatid Cohesion; Meiotic synapsis; Estrogen-dependent gene expression; SUMOylation of DNA damage response and repair proteins; Establishment of Sister Chromatid Cohesion; Cohesin Loading onto Chromatin	21	0	5.57108e+07	5.43096e+07	4.9999e+07	3.95353e+07	3.74294e+07	3.71073e+07
P49755	Transmembrane emp24 domain-containing protein 10 OS=Homo sapiens OX=9606 GN=TMED10 PE=1 SV=2	230.512	53	14	135	14	219	25	7.44	347.9	14	cell organization and biogenesis;transport;developmental processes;other biological processes	plasma membrane;other membranes;ER/Golgi;other cell component	transporter activity;other molecular function	Pf01105	10972	ENSG00000170348	TMED10	B2R605; hsa:10972; P49755; Q15602; Q16536; Q86TC2; Q86TS5	mRNA processing	COPI-dependent Golgi-to-ER retrograde traffic; COPI-mediated anterograde transport; COPII-mediated vesicle transport; Cargo concentration in the ER	5	0	7.59785e+07	8.07723e+07	7.82015e+07	1.04664e+08	1.0281e+08	9.47069e+07
P15170	Eukaryotic peptide chain release factor GTP-binding subunit ERF3A OS=Homo sapiens OX=9606 GN=GSPT1 PE=1 SV=1	230.065	47	20	82	20	499	55.7	5.62	187.89	20	cell cycle OR cell proliferation;cell organization and biogenesis;protein metabolism;RNA metabolism OR transcription;other metabolic processes;other biological processes	cytosol;other cell component	nucleic acid binding activity;other molecular function	Pf00009, Pf03143, Pf03144	2935	ENSG00000103342	GSPT1	hsa:2935; J3KQG6; P15170; Q96GF2		Regulation of expression of SLITs and ROBOs; Nonsense Mediated Decay (NMD) enhanced by the Exon Junction Complex (EJC); Eukaryotic Translation Termination; Nonsense Mediated Decay (NMD) independent of the Exon Junction Complex (EJC)	4	0	4.69264e+07	5.09371e+07	5.05287e+07	5.57515e+06	4.60457e+06	4.26516e+06
P62258	14-3-3 protein epsilon OS=Homo sapiens OX=9606 GN=YWHAE PE=1 SV=1	229.597	76	24	239	22	255	29.2	4.74	510.5	24	stress response;transport;signal transduction;other biological processes	cytosol;cytoskeleton;nucleus;other cell component	other molecular function	Pf00244	7531	ENSG00000108953; ENSG00000274474	YWHAE	B3KY71; D3DTH5; hsa:7531; P29360; P42655; P62258; Q4VJB6; Q53XZ5; Q63631; Q7M4R4	Cell cycle; Myometrial relaxation and contraction pathways; VEGFA-VEGFR2 signaling pathway; Calcium regulation in cardiac cells; Sudden infant death syndrome (SIDS) susceptibility pathways	Translocation of SLC2A4 (GLUT4) to the plasma membrane; TP53 Regulates Metabolic Genes; Regulation of HSF1-mediated heat shock response; Recruitment of NuMA to mitotic centrosomes; Regulation of PLK1 Activity at G2/M Transition; Loss of Nlp from mitotic centrosomes; Recruitment of mitotic centrosome proteins and complexes; Anchoring of the basal body to the plasma membrane; AURKA Activation by TP…	23	2	5.07932e+08	5.38265e+08	5.34596e+08	1.45265e+08	1.45301e+08	1.41257e+08
P40189	Interleukin-6 receptor subunit beta OS=Homo sapiens OX=9606 GN=IL6ST PE=1 SV=2	229.458	38	19	118	19	918	103.5	5.95	189.98	19	other metabolic processes;developmental processes;signal transduction;other biological processes	non-structural extracellular;plasma membrane;other membranes;other cell component	signal transduction activity or receptor binding;other molecular function	Pf00041, Pf06328, Pf09240	3572	ENSG00000134352	IL6ST	A0N0L4; hsa:3572; P40189; Q5FC04; Q9UQ41	Physiological and pathological hypertrophy of the heart; MicroRNAs in cardiomyocyte hypertrophy; Interleukin-11 signaling pathway; Adipogenesis; Oncostatin M signaling pathway; Mammary gland development pathway - Involution (Stage 4 of 4); IL-6 signaling pathway; Embryonic stem cell pluripotency pathways; ncRNAs involved in STAT3 signaling in hepatocellular carcinoma; Genes associated with the de…	Interleukin-6 signaling; IL-6-type cytokine receptor ligand interactions; Interleukin-35 Signalling; Interleukin-27 signaling	17	0	8.16133e+06	1.02252e+07	1.0394e+07	3.93154e+07	3.75013e+07	3.84597e+07
P11498	Pyruvate carboxylase, mitochondrial OS=Homo sapiens OX=9606 GN=PC PE=1 SV=2	229.001	34	26	117	26	1178	129.6	6.84	214.27	26	other metabolic processes;other biological processes	cytosol;mitochondrion;other cell component	other molecular function	Pf00289, Pf00364, Pf00682, Pf02436, Pf02785, Pf02786	5091	ENSG00000173599	PC	B4DN00; hsa:5091; P11498; Q16705	Alanine and aspartate metabolism; TCA cycle and deficiency of pyruvate dehydrogenase complex (PDHc); Fatty acid biosynthesis; Amino acid metabolism; Glycolysis and gluconeogenesis	Gluconeogenesis; Biotin transport and metabolism; Defective HLCS causes multiple carboxylase deficiency	8	0	2.4249e+07	2.41677e+07	2.35514e+07	2.44174e+07	2.49823e+07	2.40414e+07
O00468	Agrin OS=Homo sapiens OX=9606 GN=AGRN PE=1 SV=6	228.949	27	31	128	31	2068	217.2	6.39	173.79	31	cell-cell signaling;cell organization and biogenesis;developmental processes;signal transduction;other biological processes	non-structural extracellular;extracellular matrix;plasma membrane;other membranes;ER/Golgi;other cytoplasmic organelle;other cell component	cytoskeletal activity;other molecular function	Pf00008, Pf00050, Pf00053, Pf00054, Pf01390, Pf03146, Pf07648	375790	ENSG00000188157	AGRN	hsa:375790; O00468; Q5SVA1; Q5SVA2; Q60FE1; Q7KYS8; Q8N4J5; Q96IC1; Q9BTD4	Primary focal segmental glomerulosclerosis (FSGS); Splicing factor NOVA regulated synaptic proteins	Integrin cell surface interactions; ECM proteoglycans; NCAM1 interactions; A tetrasaccharide linker sequence is required for GAG synthesis; HS-GAG biosynthesis; HS-GAG degradation; Non-integrin membrane-ECM interactions; Defective B4GALT7 causes EDS, progeroid type; Defective B3GAT3 causes JDSSDHD; Defective EXT2 causes exostoses 2; Defective EXT1 causes exostoses 1, TRPS2 and CHDS; Defective B3G…	15	0	6.91172e+06	7.789e+06	7.39943e+06	2.42152e+07	2.37688e+07	2.27848e+07
P18754	Regulator of chromosome condensation OS=Homo sapiens OX=9606 GN=RCC1 PE=1 SV=1	228.765	62	16	133	16	421	44.9	7.52	295.76	16	cell cycle OR cell proliferation;cell organization and biogenesis;other biological processes	other membranes;nucleus;other cell component	enzyme regulator activity;nucleic acid binding activity;other molecular function	Pf00415	1104	ENSG00000180198	RCC1	hsa:1104; P18754; Q16269; Q6NT97	22q11.2 copy number variation syndrome	Rev-mediated nuclear export of HIV RNA; Nuclear import of Rev protein; Postmitotic nuclear pore complex (NPC) reformation	4	0	6.92804e+07	7.04348e+07	6.96673e+07	4.79295e+07	4.80948e+07	4.89381e+07
Q10567	AP-1 complex subunit beta-1 OS=Homo sapiens OX=9606 GN=AP1B1 PE=1 SV=2	228.388	36	32	133	14	949	104.6	5.06	258.55	32	transport;developmental processes	other membranes;cytosol;ER/Golgi;other cytoplasmic organelle;other cell component	other molecular function	Pf01602, Pf02883, Pf09066	162	ENSG00000100280	AP1B1	C9JRD1; F8WDL0; hsa:162; P78436; Q10567; Q20WL3; Q86X54		MHC class II antigen presentation; Lysosome Vesicle Biogenesis; Golgi Associated Vesicle Biogenesis; Nef mediated downregulation of MHC class I complex cell surface expression	4	0	2.60753e+07	2.60159e+07	2.71279e+07	5.57297e+06	8.32797e+06	6.13721e+06
P67809	Y-box-binding protein 1 OS=Homo sapiens OX=9606 GN=YBX1 PE=1 SV=3	228.245	45	12	138	6	324	35.9	9.88	301.46	12	RNA metabolism OR transcription;other metabolic processes;transport;developmental processes;other biological processes	non-structural extracellular;other membranes;cytosol;nucleus;other cell component	nucleic acid binding activity;other molecular function	Pf00313	4904	ENSG00000065978	YBX1	hsa:4904; P16990; P16991; P67809; Q14972; Q15325; Q5FVF0	Brain-derived neurotrophic factor (BDNF) signaling pathway; MECP2 and associated Rett syndrome; mRNA processing; Sudden infant death syndrome (SIDS) susceptibility pathways	mRNA Splicing - Major Pathway; mRNA Splicing - Minor Pathway; Noncanonical activation of NOTCH3	7	7	1.79526e+08	1.79662e+08	1.76189e+08	5.21098e+07	4.81397e+07	4.72932e+07
Q13217	DnaJ homolog subfamily C member 3 OS=Homo sapiens OX=9606 GN=DNAJC3 PE=1 SV=1	228.13	53	19	130	19	504	57.5	6.15	270.27	19	protein metabolism;other metabolic processes;stress response;other biological processes	non-structural extracellular;cytosol;ER/Golgi;other cytoplasmic organelle;other cell component	enzyme regulator activity;other molecular function	Pf00226, Pf00515, Pf13181, Pf13432	5611	ENSG00000102580	DNAJC3	hsa:5611; Q13217; Q86WT9; Q8N4N2	Photodynamic therapy-induced unfolded protein response	Neutrophil degranulation; XBP1(S) activates chaperone genes; Regulation of Insulin-like Growth Factor (IGF) transport and uptake by Insulin-like Growth Factor Binding Proteins (IGFBPs); Post-translational protein phosphorylation; Viral mRNA Translation	6	0	4.19472e+07	4.32001e+07	4.13689e+07	4.53476e+07	4.24842e+07	4.3106e+07
O60264	SWI/SNF-related matrix-associated actin-dependent regulator of chromatin subfamily A member 5 OS=Homo sapiens OX=9606 GN=SMARCA5 PE=1 SV=1	228.114	34	35	188	22	1052	121.8	8.09	341.97	35	cell organization and biogenesis;RNA metabolism OR transcription;other metabolic processes;other biological processes	cytosol;nucleus;other cell component	nucleic acid binding activity;other molecular function	Pf00176, Pf00271, Pf09110, Pf09111	8467	ENSG00000153147	SMARCA5	hsa:8467; O60264		Deposition of new CENPA-containing nucleosomes at the centromere; B-WICH complex positively regulates rRNA expression; Recruitment and ATM-mediated phosphorylation of repair and signaling proteins at DNA double strand breaks; NoRC negatively regulates rRNA expression	4	13	9.193e+07	9.76621e+07	9.00657e+07	4.86544e+07	4.5087e+07	4.93328e+07
P08865	40S ribosomal protein SA OS=Homo sapiens OX=9606 GN=RPSA PE=1 SV=4	227.622	59	15	189	15	295	32.8	4.87	431.03	15	cell adhesion;cell organization and biogenesis;protein metabolism;other metabolic processes;other biological processes	plasma membrane;other membranes;cytosol;translational apparatus;nucleus;other cell component	translation activity;other molecular function	Pf00318, Pf16122	3921	ENSG00000168028	RPSA	hsa:3921; P08865; P11085; P12030; Q16471; Q6IPD1; Q6IPD2; Q6NSD1; Q6NXQ8; Q86VC0	Cytoplasmic ribosomal proteins	Regulation of expression of SLITs and ROBOs; L13a-mediated translational silencing of Ceruloplasmin expression; Formation of a pool of free 40S subunits; GTP hydrolysis and joining of the 60S ribosomal subunit; Major pathway of rRNA processing in the nucleolus and cytosol; Nonsense Mediated Decay (NMD) enhanced by the Exon Junction Complex (EJC); SRP-dependent cotranslational protein targeting to…	17	0	3.00712e+08	3.38728e+08	3.30692e+08	1.16323e+08	1.22003e+08	1.14604e+08
Q9BTV4	Transmembrane protein 43 OS=Homo sapiens OX=9606 GN=TMEM43 PE=1 SV=1	227.548	56	16	133	16	400	44.8	8.13	335.85	16	cell organization and biogenesis	other membranes;ER/Golgi;nucleus	other molecular function	Pf07787	79188	ENSG00000170876	TMEM43	hsa:79188; Q7L4N5; Q8NC30; Q96A63; Q96F19; Q96JX0; Q9BTV4; Q9H076	Envelope proteins and their potential roles in EDMD physiopathology		1	0	4.03758e+07	4.13631e+07	3.95582e+07	4.61657e+07	4.37492e+07	4.06415e+07
P11177	Pyruvate dehydrogenase E1 component subunit beta, mitochondrial OS=Homo sapiens OX=9606 GN=PDHB PE=1 SV=3	227.204	60	14	159	14	359	39.2	6.65	321.41	14	other metabolic processes	mitochondrion;nucleus;other cell component	other molecular function	Pf02779, Pf02780	5162	ENSG00000168291	PDHB	B2R7L0; B4DDD7; hsa:5162; P11177; Q6FH45; Q9BQ27; Q9UFK3	Metabolic reprogramming in colon cancer; Orexin receptor pathway	Glyoxylate metabolism and glycine degradation; Regulation of pyruvate dehydrogenase (PDH) complex; Signaling by Retinoic Acid	6	0	7.78729e+07	8.38714e+07	8.22303e+07	6.47708e+07	6.46458e+07	6.86907e+07
Q9Y3I0	RNA-splicing ligase RtcB homolog OS=Homo sapiens OX=9606 GN=RTCB PE=1 SV=1	226.971	60	23	156	23	505	55.2	7.23	325.29	23	RNA metabolism OR transcription;other metabolic processes	cytosol;nucleus;other cell component	cytoskeletal activity;other molecular function	Pf01139	51493	ENSG00000100220	RTCB	B2R6A8; hsa:51493; Q6IAI0; Q9BWL4; Q9NTH1; Q9P037; Q9P0J3; Q9Y3I0	Unfolded protein response	tRNA processing in the nucleus	2	0	7.54794e+07	8.39805e+07	8.0978e+07	3.78432e+07	3.88859e+07	3.55696e+07
P15121	Aldo-keto reductase family 1 member B1 OS=Homo sapiens OX=9606 GN=AKR1B1 PE=1 SV=3	226.723	64	16	193	15	316	35.8	6.98	386.89	16	other metabolic processes;stress response;developmental processes;signal transduction;other biological processes	non-structural extracellular;cytosol;nucleus;other cytoplasmic organelle;other cell component	other molecular function	Pf00248	231	ENSG00000085662	AKR1B1	B2R8N3; hsa:231; P15121; Q5U031; Q6FGA4; Q6ICP2; Q9BS21; Q9UCI9	Eicosanoid metabolism via cyclooxygenases (COX); Polyol pathway; Metapathway biotransformation Phase I and II	Pregnenolone biosynthesis; Fructose biosynthesis	5	1	2.54599e+08	2.5843e+08	2.47555e+08	1.65212e+08	1.55928e+08	1.57067e+08
P61106	Ras-related protein Rab-14 OS=Homo sapiens OX=9606 GN=RAB14 PE=1 SV=4	226.679	75	16	144	14	215	23.9	6.21	308.74	16	cell organization and biogenesis;stress response;transport;signal transduction;other biological processes	plasma membrane;other membranes;cytosol;ER/Golgi;other cytoplasmic organelle;other cell component	cytoskeletal activity;other molecular function	Pf00071	51552	ENSG00000119396	RAB14	B3KR31; hsa:51552; P35287; P61106; Q5JVD4; Q6Q7K5; Q969L0; Q9UI11	Focal adhesion: PI3K-Akt-mTOR-signaling pathway; Ciliary landscape	Translocation of SLC2A4 (GLUT4) to the plasma membrane; Neutrophil degranulation; Synthesis of PIPs at the plasma membrane; RAB GEFs exchange GTP for GDP on RABs; RAB geranylgeranylation	7	2	1.06079e+08	1.15078e+08	1.08493e+08	8.88677e+07	91159360	9.12505e+07
P13797	Plastin-3 OS=Homo sapiens OX=9606 GN=PLS3 PE=1 SV=4	225.842	46	22	141	22	630	70.8	5.6	287.6	22	cell organization and biogenesis;developmental processes	plasma membrane;other membranes;cytosol;cytoskeleton;other cell component	cytoskeletal activity;other molecular function	Pf00307, Pf13499	5358	ENSG00000102024	PLS3	A8K579; B1AQ09; B4DGB4; B7Z6M1; hsa:5358; P13797; Q86YI6			0	0	8.66142e+07	9.95634e+07	8.76638e+07	3.02222e+07	3.08244e+07	2.91351e+07
Q10713	Mitochondrial-processing peptidase subunit alpha OS=Homo sapiens OX=9606 GN=PMPCA PE=1 SV=2	225.604	46	18	111	18	525	58.2	6.92	233.06	18	cell organization and biogenesis;protein metabolism;other metabolic processes;transport	other membranes;mitochondrion	other molecular function	Pf00675, Pf05193	23203	ENSG00000165688	PMPCA	B4DKL3; E7ET61; hsa:23203; Q10713; Q16639; Q5SXM9; Q8N513		Mitochondrial protein import; Processing of SMDT1	2	0	1.10008e+08	1.06769e+08	1.06652e+08	7.42894e+07	6.53661e+07	6.70866e+07
Q9UHD8	Septin-9 OS=Homo sapiens OX=9606 GN=SEPTIN9 PE=1 SV=2	225.33	52	20	111	20	586	65.4	8.97	242.31	20	cell cycle OR cell proliferation;other biological processes	cytoskeleton;other cell component	other molecular function	Pf00735	10801	ENSG00000184640	SEPTIN9	A8K2V3; B3KPM0; B4DTL9; B4E0N2; B4E274; B7Z654; hsa:10801; Q96QF3; Q96QF4; Q96QF5; Q9HA04; Q9UG40; Q9UHD8; Q9Y5W4			0	0	7.8369e+07	8.79261e+07	8.12311e+07	1.72406e+07	1.53056e+07	1.51709e+07
O75439	Mitochondrial-processing peptidase subunit beta OS=Homo sapiens OX=9606 GN=PMPCB PE=1 SV=2	225.327	49	17	131	17	489	54.3	6.83	326.97	17	cell organization and biogenesis;protein metabolism;other metabolic processes;transport	other membranes;mitochondrion	other molecular function	Pf00675, Pf05193	9512	ENSG00000105819	PMPCB	hsa:9512; O60416; O75439; Q96FV4		Mitochondrial protein import; Processing of SMDT1	2	0	4.91615e+07	4.98656e+07	4.9375e+07	4.19799e+07	4.39644e+07	4.38368e+07
P31942	Heterogeneous nuclear ribonucleoprotein H3 OS=Homo sapiens OX=9606 GN=HNRNPH3 PE=1 SV=2	224.903	67	16	173	14	346	36.9	6.87	388.85	16	RNA metabolism OR transcription;other metabolic processes;other biological processes	nucleus;other cell component		Pf00076	3189	ENSG00000096746	HNRNPH3	A8K682; B3KRE1; hsa:3189; P31942; Q9BSX1; Q9NP53; Q9NP96; Q9NPA7; Q9NPI4; Q9UFU4; Q9Y4J5			0	0	1.19937e+08	1.24305e+08	1.19617e+08	1.10215e+08	1.02565e+08	1.0228e+08
Q9UHB6	LIM domain and actin-binding protein 1 OS=Homo sapiens OX=9606 GN=LIMA1 PE=1 SV=1	224.639	38	19	84	19	759	85.2	6.84	192.7	19	cell organization and biogenesis;other metabolic processes;transport;other biological processes	plasma membrane;other membranes;cytosol;cytoskeleton;other cell component	cytoskeletal activity;other molecular function	Pf00412	51474	ENSG00000050405	LIMA1	B2RB09; hsa:51474; Q2TAN7; Q59FE8; Q9BVF2; Q9H8J1; Q9HBN5; Q9NX96; Q9NXC3; Q9NXU6; Q9P0H8; Q9UHB5; Q9UHB6			0	0	7.31632e+07	7.33083e+07	6.96561e+07	1.16847e+07	1.072e+07	1.06161e+07
P10253	Lysosomal alpha-glucosidase OS=Homo sapiens OX=9606 GN=GAA PE=1 SV=4	223.981	30	22	115	22	952	105.3	6	237.96	22	cell organization and biogenesis;other metabolic processes;developmental processes;other biological processes	plasma membrane;other membranes;other cytoplasmic organelle;other cell component	other molecular function	Pf00088, Pf01055, Pf13802, Pf16863	2548	ENSG00000171298	GAA	hsa:2548; P10253; Q09GN4; Q14351; Q16302; Q8IWE7		Neutrophil degranulation; Glycogen breakdown (glycogenolysis); Glycogen storage disease type II (GAA)	3	0	5.13592e+07	4.96519e+07	4.83701e+07	4.09701e+07	3.80716e+07	3.70568e+07
P23381	Tryptophan--tRNA ligase, cytoplasmic OS=Homo sapiens OX=9606 GN=WARS1 PE=1 SV=2	223.451	62	19	133	19	471	53.1	6.23	269.07	19	protein metabolism;RNA metabolism OR transcription;other metabolic processes;developmental processes;other biological processes	cytosol;nucleus;other cell component	enzyme regulator activity;other molecular function	Pf00458, Pf00579	7453	ENSG00000140105	WARS1	A6NGN1; A6NID3; hsa:7453; P23381; P78535; Q502Y0; Q53XB6; Q9UDI5; Q9UDL3	Photodynamic therapy-induced unfolded protein response; Amino acid metabolism; Tryptophan metabolism	Cytosolic tRNA aminoacylation	4	0	6.7012e+07	6.80645e+07	6.13748e+07	1.63338e+07	1.72833e+07	1.6766e+07
Q16658	Fascin OS=Homo sapiens OX=9606 GN=FSCN1 PE=1 SV=3	223.135	51	20	125	20	493	54.5	7.24	259.23	20	cell organization and biogenesis;other biological processes	plasma membrane;other membranes;cytosol;cytoskeleton;other cell component	cytoskeletal activity;other molecular function	Pf06268	6624	ENSG00000075618	FSCN1	A6NI89; B2RE97; hsa:6624; Q16658; Q96IC5; Q96IH1; Q9BRF1	VEGFA-VEGFR2 signaling pathway	Interleukin-4 and Interleukin-13 signaling	2	0	8.99102e+07	9.40736e+07	9.61325e+07	2.96194e+07	2.66266e+07	2.46832e+07
Q9Y265	RuvB-like 1 OS=Homo sapiens OX=9606 GN=RUVBL1 PE=1 SV=1	222.7	62	23	152	23	456	50.2	6.42	329.29	23	cell cycle OR cell proliferation;cell organization and biogenesis;protein metabolism;DNA metabolism;other metabolic processes;stress response;other biological processes	other membranes;cytosol;cytoskeleton;nucleus;other cell component	other molecular function	Pf06068, Pf17856	8607	ENSG00000175792; ENSG00000284901	RUVBL1	B2R5S0; hsa:8607; P82276; Q1KMR0; Q53HK5; Q53HL7; Q53Y27; Q9BSX9; Q9Y265	Gastric cancer network 1; lncRNA in canonical Wnt signaling and colorectal cancer	Telomere Extension By Telomerase; Ub-specific processing proteases; UCH proteinases; DNA Damage Recognition in GG-NER; HATs acetylate histones; Deposition of new CENPA-containing nucleosomes at the centromere; Formation of the beta-catenin:TCF transactivating complex	9	0	9.55982e+07	1.0133e+08	9.70906e+07	4.61218e+07	4.38216e+07	4.35398e+07
Q92878	DNA repair protein RAD50 OS=Homo sapiens OX=9606 GN=RAD50 PE=1 SV=1	222.257	32	33	119	33	1312	153.8	6.89	174.18	33	cell cycle OR cell proliferation;cell organization and biogenesis;DNA metabolism;other metabolic processes;stress response;other biological processes	nucleus;other cell component	nucleic acid binding activity;other molecular function	Pf04423, Pf13476, Pf13558	10111	ENSG00000113522	RAD50	B9EGF5; hsa:10111; O43254; Q6GMT7; Q6P5X3; Q92878; Q9UP86	miRNA regulation of DNA damage response; Homologous recombination; DDX1 as a regulatory component of the Drosha microprocessor; ATM signaling in development and disease ; Breast cancer pathway; Joubert syndrome; DNA repair pathways, full network; SMC1/SMC3 role in DNA damage - Cornelia de Lange Syndrome; DNA damage response	Meiotic recombination; Regulation of TP53 Activity through Phosphorylation; Processing of DNA double-strand break ends; Presynaptic phase of homologous DNA pairing and strand exchange; G2/M DNA damage checkpoint; HDR through Single Strand Annealing (SSA); Sensing of DNA Double Strand Breaks; Recruitment and ATM-mediated phosphorylation of repair and signaling proteins at DNA double strand breaks;…	27	0	5.03083e+07	5.64301e+07	5.19979e+07	3.72026e+07	3.89077e+07	3.61042e+07
Q86VP6	Cullin-associated NEDD8-dissociated protein 1 OS=Homo sapiens OX=9606 GN=CAND1 PE=1 SV=2	222.055	29	29	108	29	1230	136.3	5.78	199.32	29	cell organization and biogenesis;protein metabolism;other metabolic processes;other biological processes	non-structural extracellular;cytosol;ER/Golgi;nucleus;other cell component	other molecular function	Pf08623	55832	ENSG00000111530	CAND1	B2RAU3; hsa:55832; O94918; Q6PIY4; Q86VP6; Q8NDJ4; Q96JZ9; Q96T19; Q9BTC4; Q9H0G2; Q9P0H7; Q9UF85	Endoderm differentiation	Neutrophil degranulation; Neddylation; Iron uptake and transport	4	0	7.91942e+07	8.20086e+07	7.78067e+07	24889873	1.9931e+07	2.19379e+07
O00567	Nucleolar protein 56 OS=Homo sapiens OX=9606 GN=NOP56 PE=1 SV=4	220.774	43	18	145	18	594	66	9.19	293.61	18	RNA metabolism OR transcription;other metabolic processes	nucleus;other cell component	nucleic acid binding activity;other molecular function	Pf01798, Pf08156	10528	ENSG00000101361	NOP56	hsa:10528; O00567; Q2M3T6; Q9NQ05		Major pathway of rRNA processing in the nucleolus and cytosol; rRNA modification in the nucleus and cytosol; Association of TriC/CCT with target proteins during biosynthesis	3	0	4.31946e+07	4.69557e+07	4.51004e+07	3.82378e+07	3.55726e+07	3.54648e+07
P22392	Nucleoside diphosphate kinase B OS=Homo sapiens OX=9606 GN=NME2 PE=1 SV=1	220.413	72	10	233	5	152	17.3	8.41	520.29	10	cell adhesion;protein metabolism;other metabolic processes;stress response;signal transduction;other biological processes	non-structural extracellular;other membranes;cytosol;cytoskeleton;mitochondrion;other cell component	nucleic acid binding activity;kinase activity;other molecular function	Pf00334	4831; 654364	ENSG00000243678	NME2	A8MWA3; hsa:4831; hsa:654364; P22392; Q1WM23; Q6LCT6	Pyrimidine metabolism; Nucleotide metabolism	Neutrophil degranulation; Interconversion of nucleotide di- and triphosphates	4	0	1.23716e+08	1.17944e+08	1.11618e+08	5.54477e+07	5.56034e+07	5.3442e+07
Q8N1F7	Nuclear pore complex protein Nup93 OS=Homo sapiens OX=9606 GN=NUP93 PE=1 SV=2	220.31	45	33	176	33	819	93.4	5.72	385.26	33	cell organization and biogenesis;other metabolic processes;transport;signal transduction;other biological processes	other membranes;cytosol;cytoskeleton;nucleus	other molecular function	Pf04097	9688	ENSG00000102900	NUP93	B3KPQ8; hsa:9688; Q14705; Q8N1F7		ISG15 antiviral mechanism; HCMV Early Events; SUMOylation of DNA replication proteins; Regulation of HSF1-mediated heat shock response; Transport of Mature mRNA derived from an Intron-Containing Transcript; HCMV Late Events; Transcriptional regulation by small RNAs; Transport of the SLBP independent Mature mRNA; Transport of the SLBP Dependant Mature mRNA; Transport of Mature mRNA Derived from an…	28	0	2.46998e+08	2.55233e+08	2.5696e+08	2.05462e+08	1.96161e+08	204173273
Q01518	Adenylyl cyclase-associated protein 1 OS=Homo sapiens OX=9606 GN=CAP1 PE=1 SV=5	220.068	51	18	128	18	475	51.9	8.06	282.86	18	cell organization and biogenesis;transport;signal transduction;other biological processes	non-structural extracellular;plasma membrane;other membranes;cytoskeleton;other cytoplasmic organelle;other cell component	cytoskeletal activity;other molecular function	Pf01213, Pf08603	10487	ENSG00000131236	CAP1	hsa:10487; Q01518; Q53HR7; Q5T0S1; Q5T0S2; Q6I9U6	Angiopoietin-like protein 8 regulatory pathway; Insulin signaling; Complement system in neuronal development and plasticity	Platelet degranulation ; Neutrophil degranulation; Role of ABL in ROBO-SLIT signaling	6	0	9.1815e+07	9.4709e+07	9.51901e+07	5.73457e+07	5.42993e+07	5.49758e+07
Q9Y2W1	Thyroid hormone receptor-associated protein 3 OS=Homo sapiens OX=9606 GN=THRAP3 PE=1 SV=2	219.819	22	19	161	19	955	108.6	10.15	395.53	19	RNA metabolism OR transcription;other metabolic processes;other biological processes	nucleus	nucleic acid binding activity;other molecular function	Pf15440	9967	ENSG00000054118	THRAP3	D3DPS5; hsa:9967; Q5VTK6; Q9Y2W1	Interactome of polycomb repressive complex 2 (PRC2)	PPARA activates gene expression; Transcriptional regulation of white adipocyte differentiation	3	0	1.20832e+08	1.18592e+08	1.11943e+08	8.52785e+07	7.49563e+07	7.18903e+07
P49915	GMP synthase [glutamine-hydrolyzing] OS=Homo sapiens OX=9606 GN=GMPS PE=1 SV=1	219.712	51	24	99	24	693	76.7	6.87	144.92	24	other metabolic processes	cytosol	other molecular function	Pf00117, Pf00958, Pf02540	8833	ENSG00000163655	GMPS	A8K639; B4DXV7; F8W720; hsa:8833; P49915		Purine ribonucleoside monophosphate biosynthesis	1	0	4.1904e+07	4.53099e+07	4.59374e+07	1.86285e+07	1.75703e+07	1.77976e+07
Q15366	Poly(rC)-binding protein 2 OS=Homo sapiens OX=9606 GN=PCBP2 PE=1 SV=1	219.682	76	16	128	11	365	38.6	6.79	284.35	16	protein metabolism;RNA metabolism OR transcription;other metabolic processes;stress response;other biological processes	cytosol;nucleus;other cell component	nucleic acid binding activity;other molecular function	Pf00013	5094	ENSG00000197111	PCBP2	A8K7X6; B4DXP5; F8VYL7; G3V0E8; hsa:5094; I6L8F9; Q15366; Q32Q82; Q59HD4; Q68Y55; Q6IPF4; Q6PKG5	mRNA processing; Ferroptosis; Modulators of TCR signaling and T cell activation	mRNA Splicing - Major Pathway; Processing of Capped Intron-Containing Pre-mRNA; Negative regulators of DDX58/IFIH1 signaling	6	6	2.07482e+08	2.16542e+08	2.1031e+08	5.96216e+07	5.67897e+07	6.82597e+07
Q96S52	GPI transamidase component PIG-S OS=Homo sapiens OX=9606 GN=PIGS PE=1 SV=3	219.607	38	13	106	13	555	61.6	6.49	241.46	13	protein metabolism;other metabolic processes	other membranes;ER/Golgi		Pf10510	94005	ENSG00000087111	PIGS	hsa:94005; Q6UVX6; Q96S52		Attachment of GPI anchor to uPAR	1	0	2.00886e+07	2.35282e+07	2.14034e+07	2.73592e+07	2.67778e+07	2.5039e+07
Q15021	Condensin complex subunit 1 OS=Homo sapiens OX=9606 GN=NCAPD2 PE=1 SV=3	219.269	28	27	82	27	1401	157.1	6.61	133.97	27	cell cycle OR cell proliferation;cell organization and biogenesis;other biological processes	cytosol;nucleus;other cell component	other molecular function	Pf12717, Pf12922	9918	ENSG00000010292	NCAPD2	D3DUR4; hsa:9918; Q15021; Q8N6U3		Condensation of Prometaphase Chromosomes	1	0	3.14605e+07	3.06644e+07	3.16802e+07	4.6574e+06	3.0131e+06	3.65151e+06
Q5JTV8	Torsin-1A-interacting protein 1 OS=Homo sapiens OX=9606 GN=TOR1AIP1 PE=1 SV=2	219.062	44	17	174	17	583	66.2	8.18	350.11	17	cell organization and biogenesis;other biological processes	other membranes;cytosol;nucleus	cytoskeletal activity;other molecular function	Pf05609, Pf20443	26092	ENSG00000143337	TOR1AIP1	A8K630; B0QZ57; hsa:26092; Q5JTV6; Q5JTV8; Q8IZ65; Q9H8Y6; Q9HAJ1; Q9NV52; Q9Y3X5	Influence of laminopathies on Wnt signaling	RHOD GTPase cycle; RHOF GTPase cycle	3	0	6.83179e+07	7.28105e+07	7.01901e+07	7.16146e+07	7.53894e+07	6.85995e+07
O75746	Calcium-binding mitochondrial carrier protein Aralar1 OS=Homo sapiens OX=9606 GN=SLC25A12 PE=1 SV=2	218.94	47	25	177	18	678	74.7	8.38	405.82	25	other metabolic processes;transport;other biological processes	other membranes;mitochondrion	transporter activity;other molecular function	Pf00153	8604	ENSG00000115840	SLC25A12	B3KR64; hsa:8604; O75746; Q96AM8		Gluconeogenesis; Mitochondrial protein import; Aspartate and asparagine metabolism	3	0	3.5728e+07	3.93336e+07	3.59623e+07	41086299	4.0315e+07	3.65776e+07
P26368	Splicing factor U2AF 65 kDa subunit OS=Homo sapiens OX=9606 GN=U2AF2 PE=1 SV=4	218.71	48	14	144	14	475	53.5	9.09	280.53	14	RNA metabolism OR transcription;other metabolic processes;other biological processes	nucleus	nucleic acid binding activity;other molecular function	Pf00076	11338	ENSG00000063244	U2AF2	hsa:11338; P26368; Q96HC5	mRNA processing	mRNA Splicing - Major Pathway; mRNA 3'-end processing; RNA Polymerase II Transcription Termination; Transport of Mature mRNA derived from an Intron-Containing Transcript	5	0	7.47559e+07	8.25909e+07	7.50279e+07	4.822e+07	4.4756e+07	4.36241e+07
P00533	Epidermal growth factor receptor OS=Homo sapiens OX=9606 GN=EGFR PE=1 SV=2	218.532	30	28	140	28	1210	134.2	6.68	271.19	28	cell adhesion;cell organization and biogenesis;protein metabolism;other metabolic processes;stress response;developmental processes;signal transduction;other biological processes	non-structural extracellular;plasma membrane;other membranes;ER/Golgi;nucleus;other cytoplasmic organelle;other cell component	signal transduction activity or receptor binding;cytoskeletal activity;nucleic acid binding activity;kinase activity;other molecular function	Pf00757, Pf01030, Pf07714, Pf14843	1956	ENSG00000146648	EGFR	hsa:1956; O00688; O00732; P00533; P06268; Q14225; Q68GS5; Q92795; Q9BZS2; Q9GZX1; Q9H2C9; Q9H3C9; Q9UMD7; Q9UMD8; Q9UMG5	Androgen receptor signaling pathway; Glioblastoma signaling pathways; AGE/RAGE pathway; Gastric cancer network 2; Spinal cord injury; Aryl hydrocarbon receptor Netpath; Mammary gland development pathway - Pregnancy and lactation (Stage 3 of 4); Bladder cancer; TCA cycle nutrient use and invasiveness of ovarian cancer; Extracellular vesicle-mediated signaling in recipient cells; Aryl hydrocarbon r…	HCMV Early Events; ERBB2 Regulates Cell Motility; Cargo recognition for clathrin-mediated endocytosis; NOTCH3 Activation and Transmission of Signal to the Nucleus; PIP3 activates AKT signaling; Constitutive Signaling by Aberrant PI3K in Cancer; PI5P, PP2A and IER3 Regulate PI3K/AKT Signaling; RAF/MAP kinase cascade; Signaling by ERBB4; SHC1 events in ERBB2 signaling; GRB2 events in ERBB2 signalin…	76	0	3.63131e+07	3.78851e+07	3.68581e+07	3.94809e+07	3.95614e+07	3.73317e+07
P09429	High mobility group protein B1 OS=Homo sapiens OX=9606 GN=HMGB1 PE=1 SV=3	218.522	47	14	181	10	215	24.9	5.74	431.49	14	cell cycle OR cell proliferation;cell organization and biogenesis;DNA metabolism;other metabolic processes;stress response;transport;developmental processes;signal transduction;other biological processes	non-structural extracellular;plasma membrane;other membranes;ER/Golgi;nucleus;other cytoplasmic organelle;other cell component	signal transduction activity or receptor binding;enzyme regulator activity;nucleic acid binding activity;other molecular function	Pf00505, Pf09011	3146	ENSG00000189403	HMGB1	A5D8W9; hsa:3146; P09429; Q14321; Q5T7C3; Q6IBE1	Retinoblastoma gene in cancer; VEGFA-VEGFR2 signaling pathway; Supression of HMGB1 mediated inflammation by THBD; Base excision repair; DNA repair pathways, full network; Malignant pleural mesothelioma; DNA damage response (only ATM dependent)	ER-Phagosome pathway; Neutrophil degranulation; TAK1 activates NFkB by phosphorylation and activation of IKKs complex; TRAF6 mediated NF-kB activation; MyD88 deficiency (TLR2/4); IRAK4 deficiency (TLR2/4); Regulation of TLR by endogenous ligand; Apoptosis induced DNA fragmentation; Pyroptosis; Advanced glycosylation endproduct receptor signaling	18	4	2.68063e+08	2.73086e+08	2.58998e+08	7.04125e+07	7.07818e+07	6.94496e+07
Q9UQ80	Proliferation-associated protein 2G4 OS=Homo sapiens OX=9606 GN=PA2G4 PE=1 SV=3	218.441	64	22	126	22	394	43.8	6.55	290.45	22	RNA metabolism OR transcription;other metabolic processes;other biological processes	non-structural extracellular;nucleus;other cytoplasmic organelle;other cell component	nucleic acid binding activity;other molecular function	Pf00557	5036	ENSG00000170515	PA2G4	hsa:5036; O43846; Q9UM59; Q9UQ80		Neutrophil degranulation	1	0	1.3709e+08	1.42821e+08	1.3639e+08	2.08476e+07	2.10888e+07	2.04789e+07
P18621	60S ribosomal protein L17 OS=Homo sapiens OX=9606 GN=RPL17 PE=1 SV=3	218.391	55	13	167	13	184	21.4	10.17	388.28	13	protein metabolism;other metabolic processes	cytosol;translational apparatus	other molecular function	Pf00237	6139	ENSG00000265681	RPL17	B2R4H3; B4E3C2; B5ME31; hsa:6139; J3QL51; P18621; Q3KQW2; Q6NZ54; Q7M4M5	Cytoplasmic ribosomal proteins	Major pathway of rRNA processing in the nucleolus and cytosol; L13a-mediated translational silencing of Ceruloplasmin expression; Formation of a pool of free 40S subunits; GTP hydrolysis and joining of the 60S ribosomal subunit; SRP-dependent cotranslational protein targeting to membrane; Response of EIF2AK4 (GCN2) to amino acid deficiency; Regulation of expression of SLITs and ROBOs; Nonsense Me…	14	0	2.32196e+08	2.44077e+08	2.34702e+08	1.03309e+08	9.68748e+07	9.33324e+07
P55786	Puromycin-sensitive aminopeptidase OS=Homo sapiens OX=9606 GN=NPEPPS PE=1 SV=2	217.734	40	26	110	26	919	103.2	5.72	209.34	26	protein metabolism;other metabolic processes;stress response	cytosol;nucleus;other cell component	other molecular function	Pf01433, Pf11838, Pf17900	9520	ENSG00000141279	NPEPPS	B7Z463; hsa:9520; P55786; Q6P145; Q9NP16; Q9UEM2		Antigen processing: Ubiquitination & Proteasome degradation	1	0	6.14789e+07	6.45394e+07	6.06987e+07	3.28705e+07	3.3402e+07	3.38422e+07
O15439	Multidrug resistance-associated protein 4 OS=Homo sapiens OX=9606 GN=ABCC4 PE=1 SV=3	217.198	27	25	120	24	1325	149.4	8.19	186.54	25	cell-cell signaling;cell organization and biogenesis;transport;signal transduction;other biological processes	plasma membrane;other membranes	transporter activity;other molecular function	Pf00005, Pf00664	10257	ENSG00000125257	ABCC4	A9Z1Z7; B7Z3Q7; hsa:10257; O15439; Q8IVZ4; Q8IZN6; Q8NEW8; Q9Y6J2	Fluoropyrimidine activity; Drug induction of bile acid pathway; Ectoderm differentiation; Pregnane X receptor pathway; Nuclear receptors meta-pathway; NRF2 pathway; Photodynamic therapy-induced NFE2L2 (NRF2) survival signaling; TYROBP causal network in microglia; Aspirin and miRNAs; Proximal tubule transport; FOXA2 pathway; Prostaglandin synthesis and regulation	ABC-family proteins mediated transport; Platelet degranulation	14	1	2.19948e+07	2.3654e+07	2.32388e+07	2.66493e+07	2.58913e+07	2.56405e+07
P11216	Glycogen phosphorylase, brain form OS=Homo sapiens OX=9606 GN=PYGB PE=1 SV=5	215.953	48	29	106	26	843	96.6	6.86	176	29	other metabolic processes	non-structural extracellular;other cytoplasmic organelle;other cell component	other molecular function	Pf00343	5834	ENSG00000100994	PYGB	hsa:5834; P11216; Q96AK1; Q9NPX8	IL-18 signaling pathway; Glycogen synthesis and degradation	Neutrophil degranulation; Glycogen breakdown (glycogenolysis)	4	4	3.76307e+07	4.08318e+07	3.74721e+07	1.29395e+07	1.21382e+07	1.20275e+07
Q8WUM0	Nuclear pore complex protein Nup133 OS=Homo sapiens OX=9606 GN=NUP133 PE=1 SV=2	215.86	35	28	101	28	1156	128.9	5.1	186.81	28	cell organization and biogenesis;other metabolic processes;transport;developmental processes	other membranes;cytosol;nucleus;other cell component	other molecular function	Pf03177	55746	ENSG00000069248	NUP133	B2RAZ8; hsa:55746; Q5T8N0; Q8WUM0; Q9H9W2; Q9NV71; Q9NVC4	Ciliary landscape	Separation of Sister Chromatids; Resolution of Sister Chromatid Cohesion; RHO GTPases Activate Formins; HCMV Early Events; EML4 and NUDC in mitotic spindle formation; ISG15 antiviral mechanism; NS1 Mediated Effects on Host Pathways; SUMOylation of DNA replication proteins; Amplification of signal from unattached kinetochores via a MAD2 inhibitory signal; Transport of Mature mRNA derived from an I…	35	0	3.18721e+07	3.35638e+07	3.38556e+07	2.01143e+07	2.31827e+07	2.30935e+07
Q9Y5M8	Signal recognition particle receptor subunit beta OS=Homo sapiens OX=9606 GN=SRPRB PE=1 SV=3	215.799	58	16	144	16	271	29.7	9.04	371.85	16	transport	other membranes;cytoskeleton;ER/Golgi;other cell component	other molecular function	Pf09439	58477	ENSG00000144867	SRPRB	hsa:58477; Q6P595; Q8N2D8; Q9Y5M8		XBP1(S) activates chaperone genes; SRP-dependent cotranslational protein targeting to membrane	2	0	7.61763e+07	8.18421e+07	8.05705e+07	9.63886e+07	9.33381e+07	8.84116e+07
P08253	72 kDa type IV collagenase OS=Homo sapiens OX=9606 GN=MMP2 PE=1 SV=2	215.765	44	21	106	21	660	73.8	5.47	212.01	21	cell organization and biogenesis;protein metabolism;other metabolic processes;stress response;developmental processes;signal transduction;other biological processes	non-structural extracellular;plasma membrane;other membranes;cytoskeleton;mitochondrion;nucleus	other molecular function	Pf00040, Pf00045, Pf00413, Pf01471	4313	ENSG00000087245	MMP2	B2R6U1; B4DWH3; E9PE45; hsa:4313; P08253; Q9UCJ8	Matrix metalloproteinases; AGE/RAGE pathway; Bladder cancer; RAC1/PAK1/p38/MMP2 pathway; Photodynamic therapy-induced NF-kB survival signaling; Lung fibrosis; VEGFA-VEGFR2 signaling pathway; Epithelial to mesenchymal transition in colorectal cancer; Cell migration and invasion through p75NTR; Neural crest cell migration during development; Neural crest cell migration in cancer; Male infertility; …	Regulation of Insulin-like Growth Factor (IGF) transport and uptake by Insulin-like Growth Factor Binding Proteins (IGFBPs); Interleukin-4 and Interleukin-13 signaling; Collagen degradation; Activation of Matrix Metalloproteinases; Extra-nuclear estrogen signaling; EPH-ephrin mediated repulsion of cells	22	0	6.82015e+06	6.17077e+06	7.48903e+06	3.21081e+07	3.05099e+07	2.97985e+07
Q96I24	Far upstream element-binding protein 3 OS=Homo sapiens OX=9606 GN=FUBP3 PE=1 SV=2	215.684	56	21	126	20	572	61.6	8.38	262.21	21	RNA metabolism OR transcription;other metabolic processes;other biological processes	nucleus;other cell component	nucleic acid binding activity	Pf00013	8939	ENSG00000107164	FUBP3	A3KFK8; A3KFL0; hsa:8939; Q92946; Q96I24; Q9BVB6			0	0	5.76142e+07	6.0313e+07	5.9915e+07	2.71927e+07	2.60835e+07	2.72357e+07
P00441	Superoxide dismutase [Cu-Zn] OS=Homo sapiens OX=9606 GN=SOD1 PE=1 SV=2	215.671	66	5	105	5	154	15.9	6.13	318.62	5	cell organization and biogenesis;other metabolic processes;stress response;transport;developmental processes;other biological processes	non-structural extracellular;cytosol;mitochondrion;nucleus;other cytoplasmic organelle;other cell component	other molecular function	Pf00080	6647	ENSG00000142168	SOD1	A6NHJ0; D3DSE4; hsa:6647; P00441; Q16669; Q16711; Q16838; Q16839; Q16840; Q6NR85	Selenium micronutrient network; Vitamin B12 metabolism; Folate metabolism; AGE/RAGE pathway; Dopamine metabolism; Amyotrophic lateral sclerosis (ALS); Copper homeostasis; Physico-chemical features and toxicity-associated pathways; One-carbon metabolism and related pathways; Oxidative stress response; Extracellular vesicles in the crosstalk of cardiac cells	Gene and protein expression by JAK-STAT signaling after Interleukin-12 stimulation; Platelet degranulation ; Detoxification of Reactive Oxygen Species	14	0	5.02771e+07	5.3884e+07	5.77012e+07	2.68088e+07	3.19784e+07	2.98567e+07
P09486	SPARC OS=Homo sapiens OX=9606 GN=SPARC PE=1 SV=1	214.035	56	10	215	10	303	34.6	4.84	402.87	10	stress response;developmental processes;other biological processes	non-structural extracellular;extracellular matrix;plasma membrane;other membranes;nucleus;other cell component	other molecular function	Pf00050, Pf09289, Pf10591	6678	ENSG00000113140	SPARC	D3DQH9; hsa:6678; P09486; Q6IBK4	miR-509-3p alteration of YAP1/ECM axis; Epithelial to mesenchymal transition in colorectal cancer; Burn wound healing; Malignant pleural mesothelioma; Senescence and autophagy in cancer	ECM proteoglycans; Platelet degranulation ; Nuclear signaling by ERBB4; Scavenging by Class H Receptors	9	0	5.59356e+07	5.91639e+07	5.58847e+07	1.64163e+08	1.47141e+08	147470595
P23634	Plasma membrane calcium-transporting ATPase 4 OS=Homo sapiens OX=9606 GN=ATP2B4 PE=1 SV=2	214.03	20	20	103	10	1241	137.8	6.6	248.63	20	stress response;transport;developmental processes;other biological processes	plasma membrane;other membranes;cytoskeleton;other cell component	transporter activity;enzyme regulator activity;other molecular function	Pf00122, Pf00689, Pf00690, Pf00702, Pf12424, Pf13246	493	ENSG00000058668	ATP2B4	B1APW5; B1APW6; hsa:493; P23634; Q13450; Q13452; Q13455; Q16817; Q7Z3S1	Vitamin D-sensitive calcium signaling in depression	Ion homeostasis; Ion transport by P-type ATPases; Reduction of cytosolic Ca++ levels	4	0	1.4763e+07	1.54685e+07	1.46303e+07	1.39619e+07	1.6865e+07	1.37914e+07
O00116	Alkyldihydroxyacetonephosphate synthase, peroxisomal OS=Homo sapiens OX=9606 GN=AGPS PE=1 SV=1	213.841	50	21	134	21	658	72.9	7.34	209.51	21	other metabolic processes	cytosol;nucleus;other cytoplasmic organelle	other molecular function	Pf01565, Pf02913	8540	ENSG00000018510	AGPS	A5D8U9; hsa:8540; O00116; Q2TU35	Triacylglyceride synthesis	Plasmalogen biosynthesis; TYSND1 cleaves peroxisomal proteins	4	0	3.01636e+07	3.86347e+07	3.69764e+07	3.30271e+07	3.16022e+07	3.04808e+07
A0A0B4J2D5	Glutamine amidotransferase-like class 1 domain-containing protein 3B, mitochondrial OS=Homo sapiens OX=9606 GN=GATD3B PE=1 SV=1	213.3	55	9	91	9	268	28.1	8.27	194.65	9		mitochondrion			8209	ENSG00000280071	GATD3B	A0A0B4J2D5; A6NFJ6; A6NJY7; hsa:8209; O00650; O00660; O15011; O15012; P30042; P55346; P78474; Q92505; Q92507	Gastric cancer network 1		1	0	2.17157e+07	2.1967e+07	2.14164e+07	3.47723e+07	3.30269e+07	3.00204e+07
Q9UHX1	Poly(U)-binding-splicing factor PUF60 OS=Homo sapiens OX=9606 GN=PUF60 PE=1 SV=1	212.568	44	20	164	20	559	59.8	5.29	339.91	20	cell organization and biogenesis;RNA metabolism OR transcription;other metabolic processes;other biological processes	nucleus;other cell component	nucleic acid binding activity;other molecular function	Pf00076	22827	ENSG00000179950; ENSG00000274081	PUF60	A8K8K8; hsa:22827; Q969E7; Q96D94; Q96H63; Q99628; Q9NZA0; Q9UHX1; Q9UJY7		mRNA Splicing - Major Pathway	1	0	8.59583e+07	8.80908e+07	8.84929e+07	4.23487e+07	4.02616e+07	3.95947e+07
P26358	DNA (cytosine-5)-methyltransferase 1 OS=Homo sapiens OX=9606 GN=DNMT1 PE=1 SV=2	212.453	28	30	75	30	1616	183.1	7.75	137.34	30	cell organization and biogenesis;DNA metabolism;other metabolic processes;developmental processes;signal transduction;other biological processes	nucleus;other cell component	nucleic acid binding activity;other molecular function	Pf00145, Pf01426, Pf02008, Pf06464, Pf12047	1786	ENSG00000130816	DNMT1	A0AV63; B7ZLW6; hsa:1786; P26358; Q9UHG5; Q9ULA2; Q9UMZ6	Trans-sulfuration pathway; One-carbon metabolism; Retinoblastoma gene in cancer; Trans-sulfuration and one-carbon metabolism; Hematopoietic stem cell gene regulation by GABP alpha/beta complex; MTHFR deficiency	NoRC negatively regulates rRNA expression; PRC2 methylates histones and DNA; Defective pyroptosis; DNA methylation; SUMOylation of DNA methylation proteins	11	0	4.71085e+07	4.76749e+07	4.61595e+07	1.04613e+07	1.03663e+07	9.82763e+06
Q99653	Calcineurin B homologous protein 1 OS=Homo sapiens OX=9606 GN=CHP1 PE=1 SV=3	212.088	90	15	148	15	195	22.4	5.1	331.92	15	cell organization and biogenesis;transport;signal transduction;other biological processes	plasma membrane;other membranes;cytosol;cytoskeleton;ER/Golgi;nucleus;other cell component	enzyme regulator activity;cytoskeletal activity;other molecular function	Pf00036	11261	ENSG00000187446	CHP1	B2R6H9; hsa:11261; Q6FHZ9; Q99653	T-cell antigen receptor (TCR) pathway during Staphylococcus aureus infection	Hyaluronan uptake and degradation	2	0	5.43509e+07	5.43941e+07	5.33327e+07	5.78091e+07	5.55754e+07	5.67789e+07
P67775	Serine/threonine-protein phosphatase 2A catalytic subunit alpha isoform OS=Homo sapiens OX=9606 GN=PPP2CA PE=1 SV=1	211.932	63	14	81	12	309	35.6	5.54	166.67	14	cell cycle OR cell proliferation;protein metabolism;RNA metabolism OR transcription;other metabolic processes;signal transduction;other biological processes	plasma membrane;other membranes;cytosol;cytoskeleton;mitochondrion;nucleus;other cell component	signal transduction activity or receptor binding;cytoskeletal activity;other molecular function	Pf00149	5515	ENSG00000113575	PPP2CA	hsa:5515; P05323; P13197; P67775	Sphingolipid pathway; TNF-alpha signaling pathway; Brain-derived neurotrophic factor (BDNF) signaling pathway; Dopamine metabolism; Mesodermal commitment pathway; Mesodermal commitment pathway; Physico-chemical features and toxicity-associated pathways; VEGFA-VEGFR2 signaling pathway; Focal adhesion: PI3K-Akt-mTOR-signaling pathway; Wnt signaling pathway and pluripotency; PI3K-Akt signaling pathw…	Separation of Sister Chromatids; Resolution of Sister Chromatid Cohesion; RHO GTPases Activate Formins; EML4 and NUDC in mitotic spindle formation; Amplification of signal from unattached kinetochores via a MAD2 inhibitory signal; Regulation of TP53 Degradation; PI5P, PP2A and IER3 Regulate PI3K/AKT Signaling; Nonsense Mediated Decay (NMD) enhanced by the Exon Junction Complex (EJC); CTLA4 inhibi…	52	2	4.85601e+07	4.83773e+07	4.68086e+07	9893549	8.71868e+06	7.13778e+06
P62826	GTP-binding nuclear protein Ran OS=Homo sapiens OX=9606 GN=RAN PE=1 SV=3	211.692	50	12	150	12	216	24.4	7.49	371.39	12	cell cycle OR cell proliferation;cell organization and biogenesis;DNA metabolism;other metabolic processes;transport;other biological processes	cytosol;cytoskeleton;nucleus;other cytoplasmic organelle;other cell component	other molecular function	Pf00071	5901	ENSG00000132341	RAN	A8K3Z8; hsa:5901; P17080; P28746; P28747; P62826; Q6IPB2; Q86V08; Q8NI90; Q9CSP3; Q9CWI7; Q9CZA2; Q9UDJ5; Q9UEU9	Androgen receptor signaling pathway; miRNA biogenesis; 22q11.2 copy number variation syndrome	Rev-mediated nuclear export of HIV RNA; NEP/NS2 Interacts with the Cellular Export Machinery; Nuclear import of Rev protein; Transcriptional regulation by small RNAs; tRNA processing in the nucleus; MicroRNA (miRNA) biogenesis; Regulation of cholesterol biosynthesis by SREBP (SREBF); Postmitotic nuclear pore complex (NPC) reformation	11	0	2.11687e+08	2.10281e+08	2.03546e+08	5.10895e+07	5.0062e+07	4.89869e+07
Q99873	Protein arginine N-methyltransferase 1 OS=Homo sapiens OX=9606 GN=PRMT1 PE=1 SV=3	211.515	56	19	132	19	371	42.4	5.35	319.25	19	cell organization and biogenesis;protein metabolism;RNA metabolism OR transcription;other metabolic processes;developmental processes;signal transduction;other biological processes	cytosol;nucleus;other cell component	nucleic acid binding activity;other molecular function	Pf13649	3276	ENSG00000126457	PRMT1	A0A087X1W2; B4E3C3; G5E9B6; H7C2I1; hsa:3276; Q15529; Q2VP93; Q6LEU5; Q8WUW5; Q99872; Q99873; Q99874; Q9NZ04; Q9NZ05; Q9NZ06	Energy metabolism; mRNA processing; Tryptophan metabolism; Nitric oxide metabolism in cystic fibrosis; 16p11.2 distal deletion syndrome; Interferon type I signaling pathways	Estrogen-dependent gene expression; TP53 Regulates Transcription of Genes Involved in G2 Cell Cycle Arrest; Extra-nuclear estrogen signaling; RMTs methylate histone arginines; RUNX1 regulates genes involved in megakaryocyte differentiation and platelet function; Maturation of nucleoprotein	12	0	9.35859e+07	9.58728e+07	9.06395e+07	2.60047e+07	2.55776e+07	2.46605e+07
P32969	60S ribosomal protein L9 OS=Homo sapiens OX=9606 GN=RPL9 PE=1 SV=1	211.031	63	10	150	10	192	21.9	9.95	358.17	10	protein metabolism;other metabolic processes	cytosol;translational apparatus	nucleic acid binding activity;other molecular function	Pf00347	6133	ENSG00000163682	RPL9; RPL9P7; RPL9P8; RPL9P9	hsa:6133; P32969	Cytoplasmic ribosomal proteins	Regulation of expression of SLITs and ROBOs; Major pathway of rRNA processing in the nucleolus and cytosol; SRP-dependent cotranslational protein targeting to membrane; Nonsense Mediated Decay (NMD) enhanced by the Exon Junction Complex (EJC); Eukaryotic Translation Termination; Nonsense Mediated Decay (NMD) independent of the Exon Junction Complex (EJC); L13a-mediated translational silencing of …	14	0	1.2667e+08	1.37325e+08	1.32664e+08	8.52751e+07	8.45025e+07	8.25701e+07
Q99805	Transmembrane 9 superfamily member 2 OS=Homo sapiens OX=9606 GN=TM9SF2 PE=1 SV=1	210.993	22	10	144	10	663	75.7	7.44	317.84	10	other biological processes	plasma membrane;other membranes;cytoskeleton;ER/Golgi;other cytoplasmic organelle		Pf02990	9375	ENSG00000125304	TM9SF2	A8K399; hsa:9375; Q2TAY5; Q99805			0	0	3.80922e+07	4.05934e+07	3.78466e+07	4.72959e+07	4.4679e+07	4.20086e+07
P56192	Methionine--tRNA ligase, cytoplasmic OS=Homo sapiens OX=9606 GN=MARS1 PE=1 SV=2	210.893	32	20	69	20	900	101.1	6.16	156.13	20	protein metabolism;RNA metabolism OR transcription;other metabolic processes;stress response;other biological processes	cytosol;nucleus;other cell component	nucleic acid binding activity;other molecular function	Pf00043, Pf00458, Pf09334, Pf18485, Pf19303	4141	ENSG00000166986	MARS1	B3KVK7; hsa:4141; P56192; Q14895; Q53H14; Q96A15; Q96BZ0; Q9NSE0		Cytosolic tRNA aminoacylation; Selenoamino acid metabolism	2	0	4.09565e+07	3.53578e+07	3.62337e+07	6.71512e+06	6.75069e+06	4.92672e+06
P50995	Annexin A11 OS=Homo sapiens OX=9606 GN=ANXA11 PE=1 SV=1	210.775	40	21	158	21	505	54.4	7.65	364.62	21	cell cycle OR cell proliferation;transport;other biological processes	cytosol;cytoskeleton;nucleus;other cytoplasmic organelle;other cell component	other molecular function	Pf00191	311	ENSG00000122359	ANXA11	B4DVE7; hsa:311; P50995			0	0	7.48422e+07	6.64912e+07	6.45435e+07	1.05303e+08	1.05305e+08	104432963
[truncated: 4,924 more rows]

## Sheet: Sheet2
	gene_id	log2FoldChange	log2CPM	PValue	FDR
VTN	VTN	4.60195	5.75354	0	0
PTGS2	PTGS2	3.90156	10.7029	0	0
H3-2	H3-2	3.69703	8.42691	0	0
H3C1; H3C10; H3C11; H3C12; H3C2; H3C3; H3C4; H3C6; H3C7; H3C8	H3C1; H3C10; H3C11; H3C12; H3C2; H3C3; H3C4; H3C6; H3C7; H3C8	3.60374	12.0859	0	0
MACROH2A1	MACROH2A1	3.58712	7.37648	0	0
[truncated: 4,340 more rows]

## Sheet: Sheet3
	pathway	pval	ES	NES	nMoreExtreme	size	leadingEdge
[truncated: 2 more rows]
